# Supplementary material for: Scavenging Rate Ecoassay: A Potential Indicator of Estuary Condition
Source: PLoS One. 2015 May 29;10(5):e0127046. doi: 10.1371/journal.pone.0127046 (PMC4449174; doi:10.1371/journal.pone.0127046)
Supplement: S1 Table — (XLS) [file pone.0127046.s001.xls]

## Sheet: Sheet2
Site	habitat	Date	t First consume	t Total consumed	spp list	Notes	consumtion time		pel sex	bream	tarwhine	blue swim	snapper	leathjac	whiting	stingray	other	#spp
S	B	2010-10-28				no fish	0											0
C	B	2010-11-03			star fish	no scav	0										x	1	1
S	B	2010-11-03				no fish	0											0
W	B	2010-11-03			bream	no scav	0			x								1	1
C	B	2010-11-04				no fish	0											0
S	B	2010-11-04				no fish, jellies	0											0
W	B	2010-11-04	30	na	bream, whiting, pel sex		#VALUE!		x	x					x			3	3
C	B	2010-11-16				no fish	0											0
S	B	2010-11-16			stingray	no scav	0									x		1	1
W	B	2010-11-16			bream	no scav	0			x								1	1
C	B	2010-11-17				no fish	0											0
S	B	2010-11-17				no fish	0											0
W	B	2010-11-17			bream, pel sex, long tom	no scav	0		x	x							x	3	3
W	B	2010-11-18			tarwhine	no scav	0				x							0
								Propn	0.142857	0.285714	0.0714286	0	0	0	0.0714286	0.0714286	0.0714286	0.428571
								Propn not 0	0.333333	0.666667	0.166667				0.166667	0.166667	0.166667
								Mean #spp										0.714286
								Mean #spp non 0											1.66667
C	V	2010-10-28				no fish	0											0
W	V	2010-10-28				no fish	0											0
C	V	2010-11-03				no fish	0											0
S	V	2010-11-03	43	50	blue swimmer crab		7					x						1	1
W	V	2010-11-03	4	29	pel sex, tarwhine, juv snapper		25		x		x		x					3	3
C	V	2010-11-04	3	19	pel sex, tarwhine, blue swimmer	blue swimmer takes bait away	16		x		x	x						3	3
S	V	2010-11-04				no fish	0											0
W	V	2010-11-04	2	na	pel sex, tarwhine		#VALUE!		x		x							2	2
C	V	2010-11-16	11	59	pel sex, bream, leatherjackt (fanbelly), tarwhine, flounder		48		x	x	x			x			x	5	5
S	V	2010-11-16				no fish	0											0
W	V	2010-11-16	4	na	pel sex, tarwhine	only guts consumed dispite many pel sex	#VALUE!		x		x							2	2
C	V	2010-11-17	5	na	pel sex, bream, snapper, tarwhine		#VALUE!		x	x	x		x					4	4
S	V	2010-11-17	1	45	pel sex, tarwhine		44		x		x							2	2
W	V	2010-11-17	3	44	pel sex, tarwhine		41		x		x							2	2
W	V	2010-11-18	2	na	tarwhine, bream, pel sex		#VALUE!		x	x	x							3	3
			7.8					Propn	0.6	0.2	0.6	0.133333	0.133333	0.0666667			0.0666667	0.666667
								Propn not 0	0.9	0.3	0.9	0.2	0.2	0.1			0.1
								Mean #spp										1.8
								Mean #spp non 0											2.7
								Proportion with fish	Average Number of Spp.*
							Non Vegetated	0.43	1.7
							Vegetated	0.67	2.7
									Pelates sexilineatus	Acanthopagrus australis	Rhabdosargus sarba	Portunus pelagicus	Pagrus auratus	Monocanthus chinensis	Silago ciliata	Urolophus spp.	Tylosurus gavialoides	Coscinasterias muricata
								Non Vegetated	0.33	0.67	0.17	0	0	0	0.17	0.17	0.17	0.17
								Vegetated	0.9	0.3	0.9	0.2	0.2	0.1	0	0	0.1	0.1
