# Supplementary material for: Scavenging Rate Ecoassay: A Potential Indicator of Estuary Condition
Source: PLoS One. 2015 May 29;10(5):e0127046. doi: 10.1371/journal.pone.0127046 (PMC4449174; doi:10.1371/journal.pone.0127046)
Supplement: S2 Table — (XLSX) [file pone.0127046.s002.xlsx]

## Sheet: RAW Oct, Nov 2010
Bag	Wght (init'l)	Net #	Time IN	Time OUT	Soak Time	Weight (final)	Soak (min)	Comments	Trip	Habitat	Site	BRUV	g lost	g/min	g/hour	Avg g/min	Proportion Comsmd	Ppn/min	Avg Ppn/min		ppn Sig Scav
1	33		09:21:00	09:51:00	00:30:00	32.6	30		Trip #1 26/10/2010 Trip #1		LMS 1 Cams Warf		0.4	0.0133333	0.8	0.01375	0.0121212	0.00040404	0.00051632	0.0121953	0
2	23.5				00:00:00	21	30			B			2.5	0.0833333	5		0.106383	0.0035461					Wolstoncraft		Bare	Nth = 33.10558 / 151.58134 Sth = 33.10593 / 151.58192
3	19.3	Trip 1 Avg pre-weight			00:00:00	19.2	30						0.1	0.00333333	0.2		0.00518135	0.000172712							Veg	Nth = 33.10450 / 151.58057 Sth = 33.10511 / 151.58083
4	20.7	50.3931			00:00:00	20.3	30						0.4	0.0133333	0.8		0.0193237	0.000644122					Cams Warf		Bare	Nth = 33.12153 / 151.61288 Sth = 33.12225 / 151.61356
5	31.8				00:00:00	30.4	30						1.4	0.0466667	2.8		0.0440252	0.00146751							Veg	Nth = 33.12465 / 151.61378 Sth = 33.12527 / 151.61345
6	24.6				00:00:00	26.3	30						-1.7	-0.0566667	-3.4		-0.0691057	-0.00230352					Swansea		Bare	Nth = 33.09098 / 151.61125 Sth = 33.09178 / 151.61113
7	24				00:00:00	24	30						0	0	0		0	0							Veg	Nth = 33.09153 / 151.61292 Sth = 33.09197 / 151.61223
8	33.4		09:23:00	09:53:00	00:30:00	33.2	30						0.2	0.00666667	0.4		0.00598802	0.000199601
9	32.3		09:29:00	09:59:00	00:30:00	31.5	30						0.8	0.0266667	1.6	0.102917	0.0247678	0.000825593	0.0034285		0.125
10	30.1				00:00:00	8.2	30	half fish missing		V			21.9	0.73	43.8		0.727575	0.0242525
11	28.8				00:00:00	28.1	30						0.7	0.0233333	1.4		0.0243056	0.000810185					Ppn/min
12	30.2				00:00:00	29.9	30						0.3	0.01	0.6		0.00993377	0.000331126					Trip 1 B and V	0.00233389
13	42.9				00:00:00	42.8	30						0.1	0.00333333	0.2		0.002331	7.77001e-05					Trip 2 B and V	0.00485251
14	27				00:00:00	27	30						0	0	0		0	0					Trip 3 B and V	0.00766595
15	25				00:00:00	24.2	30						0.8	0.0266667	1.6		0.032	0.00106667
16	51.9		09:31:00	10:01:00	00:30:00	51.8	30						0.1	0.00333333	0.2		0.00192678	6.42261e-05
17	86		12:43:00	13:14:00	00:31:00	85.9	31				LMS 2 Wlstncrft		0.1	0.00322581	0.193548	0.0576613	0.00116279	3.75094e-05	0.00134533		0
18	30.6				00:00:00	29.6	31			B			1	0.0322581	1.93548		0.0326797	0.00105419
19	30.6				00:00:00	29.4	31						1.2	0.0387097	2.32258		0.0392157	0.00126502
20	36.1				00:00:00	34.7	31						1.4	0.0451613	2.70968		0.0387812	0.00125101
21	70.8				00:00:00	68.8	31						2	0.0645161	3.87097		0.0282486	0.000911245
22	67.7				00:00:00	65.3	31						2.4	0.0774194	4.64516		0.0354505	0.00114357
23	47.1				00:00:00	45.9	31						1.2	0.0387097	2.32258		0.0254777	0.000821862
24	37.7		12:41:00	13:12:00	00:31:00	32.7	31						5	0.16129	9.67742		0.132626	0.00427826
25	80.9		12:46:00	13:16:00	00:30:00	80.4	30						0.5	0.0166667	1	0.06875	0.00618047	0.000206016	0.00213952		0
26	31.9				00:00:00	28.7	30			V			3.2	0.106667	6.4		0.100313	0.00334378
27	25.9				00:00:00	25.2	30						0.7	0.0233333	1.4		0.027027	0.000900901
28	32				00:00:00	29.8	30						2.2	0.0733333	4.4		0.06875	0.00229167
29	35.5				00:00:00	32.7	30						2.8	0.0933333	5.6		0.0788732	0.00262911
30	43.6				00:00:00	42.5	30						1.1	0.0366667	2.2		0.0252294	0.000840979
31	26.9				00:00:00	25.6	30						1.3	0.0433333	2.6		0.0483271	0.0016109
32	29.6		12:44:00	13:14:00	00:30:00	24.9	30						4.7	0.156667	9.4		0.158784	0.00529279
33	28.9		14:04:00	14:34:00	00:30:00	26.3	30				LMS 3 Swansea		2.6	0.0866667	5.2	0.2275	0.0899654	0.00299885	0.00733105		0.25
34	33.8				00:00:00	3.5	30			V			30.3	1.01	60.6		0.89645	0.0298817
35	26.3				00:00:00	24.6	30						1.7	0.0566667	3.4		0.0646388	0.00215463
36	29.7				00:00:00	28.4	30						1.3	0.0433333	2.6		0.043771	0.00145903
37	64.2				00:00:00	64.1	30						0.1	0.00333333	0.2		0.00155763	5.19211e-05
38	27.7				00:00:00	9.5	30						18.2	0.606667	36.4		0.65704	0.0219013
39	69.2				00:00:00	69	30						0.2	0.00666667	0.4		0.00289017	9.63391e-05
40	63.7		14:07:00	14:37:00	00:30:00	63.5	30						0.2	0.00666667	0.4		0.00313972	0.000104657
41	85.4		14:13:00	14:43:00	00:30:00	85.2	30						0.2	0.00666667	0.4	0.0454167	0.00234192	7.8064e-05	0.000701745		0
42	72.3				00:00:00	72	30			B			0.3	0.01	0.6		0.00414938	0.000138313
43	50.6				00:00:00	50.4	30						0.2	0.00666667	0.4		0.00395257	0.000131752
44	63.7				00:00:00	60.3	30	gills showing before deploy					3.4	0.113333	6.8		0.0533752	0.00177917
45	60.8				00:00:00	59.4	30						1.4	0.0466667	2.8		0.0230263	0.000767544
46	85.8				00:00:00	85.2	30						0.6	0.02	1.2		0.00699301	0.0002331
47	67.8				00:00:00	64.4	30						3.4	0.113333	6.8		0.0501475	0.00167158
48	57.3		14:16:00	14:46:00	00:30:00	55.9	30						1.4	0.0466667	2.8		0.0244328	0.000814427
49	58		12:27:00	13:20:00	00:53:00	56.1	53	Day 2			LMS 1 Cams Warf		1.9	0.0358491	2.15094	0.0583461	0.0327586	0.000618087	0.000933317		0
50	82				00:00:00	80.3	53.8571			B			1.7	0.031565	1.8939		0.0207317	0.000384939
51	55.4		12:26:00		1899-12-29 11:34:00	52.5	54.7143						2.9	0.0530026	3.18016		0.0523466	0.000956726
52	56.2				00:00:00	53	55.5714						3.2	0.0575835	3.45501		0.0569395	0.00102462
53	62.9		12:25:00		1899-12-29 11:35:00	58.8	56.4286						4.1	0.0726582	4.35949		0.0651828	0.00115514
54	71.8				00:00:00	65.4	57.2857						6.4	0.111721	6.70324		0.0891365	0.001556
55	57				00:00:00	53	58.1429						4	0.0687961	4.12776		0.0701754	0.00120695
56	63.1		12:24:00	13:23:00	00:59:00	61	59						2.1	0.0355932	2.13559		0.0332805	0.000564076
57	56.9		12:31:00	13:25:00	00:54:00	54.2	54						2.7	0.05	3	0.187426	0.0474517	0.000878735	0.00245395		0.125
58	75.4				00:00:00	73.8	54.7143	soaked, then re-deployed		V			1.6	0.0292428	1.75457		0.0212202	0.000387836
59	60.6				00:00:00	56.8	55.4286						3.8	0.0685567	4.1134		0.0627063	0.0011313
60	47.2				00:00:00	33.5	56.1429						13.7	0.24402	14.6412		0.290254	0.00516992
61	94.9		12:30:00		1899-12-29 11:30:00	86.8	56.8571						8.1	0.142462	8.54774		0.085353	0.00150118
62	92.2				00:00:00	53.5	57.5714						38.7	0.672208	40.3325		0.41974	0.00729076
63	94.1				00:00:00	87.4	58.2857						6.7	0.114951	6.89706		0.0712009	0.00122158
64	86.8		12:29:00	13:28:00	00:59:00	76.3	59						10.5	0.177966	10.678		0.120968	0.0020503
65	87.8		14:06:00	15:06:00	01:00:00	81.1	60	strong s'ly, poor vis during soak			LMS 3 Swansea		6.7	0.111667	6.7	0.0888957	0.0763098	0.00127183	0.00120874		0
66	70.5				00:00:00	65.2	60.4286	" "		V			5.3	0.0877069	5.26241		0.0751773	0.00124407
67	73.2				00:00:00	61	60.8571	" "					12.2	0.200469	12.0282		0.166667	0.00273865
68	81				00:00:00	74.4	61.2857	" "					6.6	0.107692	6.46154		0.0814815	0.00132953
69	55.6				00:00:00	51.9	61.7143	" "					3.7	0.0599537	3.59722		0.0665468	0.0010783
70	90.1		14:07:00		1899-12-29 09:53:00	87.6	62.1429	" "					2.5	0.0402299	2.41379		0.0277469	0.000446503
71	70.8				00:00:00	68.3	62.5714	" "					2.5	0.0399543	2.39726		0.0353107	0.000564327
72	63.7		14:08:00	15:11:00	01:03:00	59.7	63	" "					4	0.0634921	3.80952		0.0627943	0.000996736
73	53.7		14:11:00	15:13:00	01:02:00	47.4	62	" "					6.3	0.101613	6.09677	0.0729881	0.117318	0.00189223	0.00104419		0
74	60.7				00:00:00	55.6	62.4286	" "		B			5.1	0.0816934	4.9016		0.0840198	0.00134585
75	93.7				00:00:00	90.2	62.8571	" "					3.5	0.0556818	3.34091		0.0373533	0.000594256
76	75.7		14:12:00		1899-12-29 09:48:00	70.9	63.2857	" "					4.8	0.0758465	4.55079		0.0634082	0.00100194
77	88				00:00:00	83	63.7143	" "					5	0.0784753	4.70852		0.0568182	0.000891765
78	69.9				00:00:00	65.4	64.1429	" "					4.5	0.0701559	4.20935		0.0643777	0.00100366
79	64.2				1899-12-29 09:47:00	59.9	64.5714	" "					4.3	0.0665929	3.99558		0.0669782	0.00103727
80	91.8		14:13:00	15:18:00	01:05:00	88.3	65	" "					3.5	0.0538462	3.23077		0.0381264	0.000586559
81	71.9		14:57:00	15:57:00	01:00:00	69.8	60				LMS 2 Wlstncrft		2.1	0.035	2.1	0.355	0.0292072	0.000486787	0.00539147		0.375
82	85.5				00:00:00	73.5	60			V			12	0.2	12		0.140351	0.00233918
83	72.7				00:00:00	9.8	60						62.9	1.04833	62.9		0.865199	0.01442
84	74.2				00:00:00	37.8	60	broken up, only partly scav'd					36.4	0.606667	36.4		0.490566	0.0081761
85	66.3				00:00:00	63.1	60						3.2	0.0533333	3.2		0.0482655	0.000804424
86	59.6				00:00:00	56.1	60						3.5	0.0583333	3.5		0.0587248	0.000978747
87	52.5				00:00:00	3.9	60						48.6	0.81	48.6		0.925714	0.0154286
88	56.9		14:54:00	15:54:00	01:00:00	55.2	60						1.7	0.0283333	1.7		0.029877	0.00049795
89	57.5		16:00:00	17:00:00	01:00:00	56.6	60						0.9	0.015	0.9	0.0583468	0.0156522	0.00026087	0.000792407		0
90	79.6				00:00:00	76.8	59.8571			B			2.8	0.046778	2.80668		0.0351759	0.000587664
91	60.8				00:00:00	56.9	59.7143						3.9	0.065311	3.91866		0.0641447	0.00107419
92	68.8				00:00:00	67.7	59.5714						1.1	0.0184652	1.10791		0.0159884	0.00026839
93	53.7				00:00:00	52.2	59.4286						1.5	0.0252404	1.51442		0.027933	0.000470026
94	80.5				00:00:00	78.7	59.2857						1.8	0.0303614	1.82169		0.0223602	0.000377161
95	77.4				00:00:00	65.6	59.1429						11.8	0.199517	11.971		0.152455	0.00257774
96	91.4		15:58:00	16:57:00	00:59:00	87.5	59						3.9	0.0661017	3.9661		0.0426696	0.000723213
97	56.6		08:51:00	09:52:00	01:01:00	50.4	61				LMS 2 Wlstncrft		6.2	0.101639	6.09836	0.104557	0.109541	0.00179575	0.00168594		0.125
98	75.7				00:00:00	73.9	60.8571			V		x	1.8	0.0295775	1.77465		0.0237781	0.000390719
99	66.6				00:00:00	58.6	60.7143						8	0.131765	7.90588		0.12012	0.00197845
100	79.2				00:00:00	78.6	60.5714						0.6	0.00990566	0.59434		0.00757576	0.000125071
101	62.6				00:00:00	61.3	60.4286						1.3	0.021513	1.29078		0.0207668	0.000343658
102	73.7				00:00:00	69	60.2857						4.7	0.0779621	4.67773		0.063772	0.00105783
103	57.3				00:00:00	34.4	60.1429						22.9	0.38076	22.8456		0.399651	0.00664503
104	72.4		08:54:00	09:54:00	01:00:00	67.4	60	broken, not consumed					5	0.0833333	5		0.0690608	0.00115101
105	78.6		08:56:00	09:55:00	00:59:00	8.7	59						69.9	1.18475	71.0847	0.169703	0.889313	0.0150731	0.00304417		0.125
106	25.8				00:00:00	24.5	59			B		x	1.3	0.0220339	1.32203		0.0503876	0.000854027
107	18.8				00:00:00	17	59						1.8	0.0305085	1.83051		0.0957447	0.00162279
108	27.4				00:00:00	25.5	59						1.9	0.0322034	1.9322		0.0693431	0.00117531
109	18				00:00:00	16.2	59						1.8	0.0305085	1.83051		0.1	0.00169492
110	12.8				00:00:00	11	59						1.8	0.0305085	1.83051		0.140625	0.00238347
111	15.1				00:00:00	14.1	59						1	0.0169492	1.01695		0.0662252	0.00112246
112	23.8		08:59:00	09:58:00	00:59:00	23.2	59						0.6	0.0101695	0.610169		0.0252101	0.00042729
113	26.6		10:39:00	11:42:00	01:03:00	6.9	63				LMS 1 Cams Warf		19.7	0.312698	18.7619	0.194444	0.740602	0.0117556	0.00685858		0.375
114	44.4				00:00:00	43.6	63			V		x	0.8	0.0126984	0.761905		0.018018	0.000286
115	21.7				00:00:00	4.8	63						16.9	0.268254	16.0952		0.778802	0.0123619
116	27.3				00:00:00	24.8	63						2.5	0.0396825	2.38095		0.0915751	0.00145357
117	24				00:00:00	22.4	63						1.6	0.0253968	1.52381		0.0666667	0.0010582
118	32.3				00:00:00	4.9	63						27.4	0.434921	26.0952		0.848297	0.013465
119	25				00:00:00	23.4	63						1.6	0.0253968	1.52381		0.064	0.00101587
120	32.4		10:35:00	11:38:00	01:03:00	4.9	63						27.5	0.436508	26.1905		0.848765	0.0134725
121	26		10:46:00	11:51:00	01:05:00	26	65						0	0	0	0.0113462	0	0	0.000427601		0
122	34.3				00:00:00	33.5	65			B		x	0.8	0.0123077	0.738462		0.0233236	0.000358825
123	24.8				00:00:00	23.4	65						1.4	0.0215385	1.29231		0.0564516	0.000868486
124	17.9				00:00:00	17.2	65						0.7	0.0107692	0.646154		0.0391061	0.000601633
125	34.7				00:00:00	34	65						0.7	0.0107692	0.646154		0.0201729	0.000310352
126	25.5				00:00:00	24.6	65						0.9	0.0138462	0.830769		0.0352941	0.000542986
127	29.5				00:00:00	28.3	65						1.2	0.0184615	1.10769		0.040678	0.000625815
128	27.3		10:42:00	11:47:00	01:05:00	27.1	65						0.2	0.00307692	0.184615		0.00732601	0.000112708
129	40.7		12:22:00	13:22:00	01:00:00	39.8	60				LMS 3 Swansea		0.9	0.015	0.9	0.0260417	0.022113	0.00036855	0.000771813		0
130	42				00:00:00	41.1	60			B		x	0.9	0.015	0.9		0.0214286	0.000357143
131	30.9				00:00:00	29.7	60						1.2	0.02	1.2		0.038835	0.000647249
132	25.6				00:00:00	22.2	60						3.4	0.0566667	3.4		0.132813	0.00221354
133	34.2				00:00:00	34.1	60						0.1	0.00166667	0.1		0.00292398	4.87329e-05
134	52.2				00:00:00	50.4	60						1.8	0.03	1.8		0.0344828	0.000574713
135	36.2				00:00:00	33.8	60						2.4	0.04	2.4		0.0662983	0.00110497
136	34.9		12:55:00	13:55:00	01:00:00	33.1	60						1.8	0.03	1.8		0.0515759	0.000859599
137	34.1		12:27:00	13:27:00	01:00:00	33.4	60						0.7	0.0116667	0.7	0.0629167	0.0205279	0.000342131	0.00193542		0.125
138	33.3				00:00:00	10.5	60			V		x	22.8	0.38	22.8		0.684685	0.0114114
139	39.8				00:00:00	38.7	60						1.1	0.0183333	1.1		0.0276382	0.000460637
140	28.9				00:00:00	28.3	60						0.6	0.01	0.6		0.0207612	0.000346021
141	27.3				00:00:00	26.2	60						1.1	0.0183333	1.1		0.040293	0.000671551
142	27.1				00:00:00	26.7	60						0.4	0.00666667	0.4		0.0147601	0.000246002
143	26.6				00:00:00	24.9	60						1.7	0.0283333	1.7		0.0639098	0.00106516
144	31.9		12:30:00	13:30:00	01:00:00	30.1	60						1.8	0.03	1.8		0.0564263	0.000940439
201	31.5		08:35:00	09:32:00		28.1	57	Low Vis, strong SW wind	Trip #2 2/11/2010 Trip #2		LMS 1 Cams Warf		3.4	0.0596491	3.57895	0.0616228	0.107937	0.00189362	0.00195802		0
202	37.5					34.6	57	" "		V			2.9	0.0508772	3.05263		0.0773333	0.00135673
203	40.9	Trip 2 Avg pre-weight				37.7	57	" "					3.2	0.0561404	3.36842		0.0782396	0.00137262
204	31.3	36.3308				27.5	57	" "					3.8	0.0666667	4		0.121406	0.00212993
205	32.9					30.4	57	" "					2.5	0.0438596	2.63158		0.0759878	0.00133312
206	35.8					31.5	57	" "					4.3	0.0754386	4.52632		0.120112	0.00210722
207	29					25	57	" "					4	0.0701754	4.21053		0.137931	0.00241984
208	23		08:32:00	09:29:00		19	57	" "					4	0.0701754	4.21053		0.173913	0.00305111
209	37.5		08:42:00	09:38:00		33.4	56	" "					4.1	0.0732143	4.39286	0.063778	0.109333	0.00195238	0.00156303		0
210	41.2					36.6	55.7143	" "		B			4.6	0.0825641	4.95385		0.11165	0.00200398
211	41.7					37.2	55.4286	" "					4.5	0.0811856	4.87113		0.107914	0.0019469
212	34.1					32.5	55.1429	" "					1.6	0.0290155	1.74093		0.0469208	0.000850896
213	40.1					36.5	54.8571	" "					3.6	0.065625	3.9375		0.0897756	0.00163653
214	39.7					36.2	54.5714	" "					3.5	0.0641361	3.84817		0.0881612	0.00161552
215	42					38.6	54.2857	" "					3.4	0.0626316	3.75789		0.0809524	0.00149123
216	51.5		08:48:00	09:42:00		48.7	54	" "					2.8	0.0518519	3.11111		0.0543689	0.00100683
217	34.8		10:21:00	11:21:00		2.6	60	Light wind, good vis			LMS 2 Wlstncrft		32.2	0.536667	32.2	0.293958	0.925287	0.0154215	0.0084266		0.5
218	32.8					2.2	60	" "		V			30.6	0.51	30.6		0.932927	0.0155488
219	38.7					0.5	60	" "					38.2	0.636667	38.2		0.98708	0.0164513
220	31.4					4.6	60	" "					26.8	0.446667	26.8		0.853503	0.0142251
221	39.6					36.7	60	" "					2.9	0.0483333	2.9		0.0732323	0.00122054
222	38.6					35	60	" "					3.6	0.06	3.6		0.0932642	0.0015544
223	39.3					34.8	60	" "					4.5	0.075	4.5		0.114504	0.0019084
224	35.4		10:18:00	11:18:00		33.1	60	" "					2.3	0.0383333	2.3		0.0649718	0.00108286
225	37.7		10:22:00	11:23:00		34.5	61	" "					3.2	0.052459	3.14754	0.0532787	0.0848806	0.00139149	0.00131658		0
226	41.4					37.8	61	" "		B			3.6	0.0590164	3.54098		0.0869565	0.00142552
227	45.4					40.4	61	" "					5	0.0819672	4.91803		0.110132	0.00180545
228	45.1					42.4	61	" "					2.7	0.0442623	2.65574		0.059867	0.000981426
229	30.3					27.6	61	" "					2.7	0.0442623	2.65574		0.0891089	0.0014608
230	49.9					46.6	61	" "					3.3	0.0540984	3.2459		0.0661323	0.00108414
231	36.5					33.7	61	" "					2.8	0.0459016	2.7541		0.0767123	0.00125758
232	39.3		10:25:00	11:26:00		36.6	61	" "					2.7	0.0442623	2.65574		0.0687023	0.00112627
233	33.4		12:00:00	11:00:00		31.3	60				LMS 3 Swansea		2.1	0.035	2.1	0.115625	0.0628743	0.0010479	0.00309335		0.125
234	32.5					30.3	60			V			2.2	0.0366667	2.2		0.0676923	0.00112821
235	41.2					32.5	60						8.7	0.145	8.7		0.211165	0.00351942
236	33.9					31.5	60						2.4	0.04	2.4		0.0707965	0.00117994
237	35.5					31.7	60						3.8	0.0633333	3.8		0.107042	0.00178404
238	32.4					29.1	60						3.3	0.055	3.3		0.101852	0.00169753
239	38.4					34.8	60						3.6	0.06	3.6		0.09375	0.0015625
240	38.2		11:57:00	12:57:00		8.8	60						29.4	0.49	29.4		0.769634	0.0128272
241	34.6		12:05:00	13:05:00		7.7	60						26.9	0.448333	26.9	0.207917	0.777457	0.0129576	0.00606286		0.375
242	37.6					32.2	60			B			5.4	0.09	5.4		0.143617	0.00239362
243	33.3					30.2	60						3.1	0.0516667	3.1		0.0930931	0.00155155
244	36.7					16.8	60						19.9	0.331667	19.9		0.542234	0.00903724
245	35.6					32.8	60						2.8	0.0466667	2.8		0.0786517	0.00131086
246	36.7					33.7	60						3	0.05	3		0.0817439	0.0013624
247	33.9					23.2	60	Crushed not eaten					10.7	0.178333	10.7		0.315634	0.00526057
248	31.9		12:02:00	13:02:00		3.9	60						28	0.466667	28		0.877743	0.014629
249	37.2		11:38:00	12:38:00		33.4	60				LMS 3 Swansea		3.8	0.0633333	3.8	0.0283333	0.102151	0.00170251	0.000784232		0
250	36.9					32.6	60			B			4.3	0.0716667	4.3		0.116531	0.00194219
251	40					37.7	60						2.3	0.0383333	2.3		0.0575	0.000958333
252	31.2					30.3	60					x	0.9	0.015	0.9		0.0288462	0.000480769
253	42.1					41.5	60						0.6	0.01	0.6		0.0142518	0.00023753
254	38.8					38.4	60						0.4	0.00666667	0.4		0.0103093	0.000171821
255	27.2					26	60						1.2	0.02	1.2		0.0441176	0.000735294
256	36.7		11:35:00	12:35:00		36.6	60						0.1	0.00166667	0.1		0.0027248	4.54133e-05
257	32.5		11:44:00	12:44:00		32.4	60						0.1	0.00166667	0.1	0.170833	0.00307692	5.12821e-05	0.00477417		0.375
258	41					41	60			V			0	0	0		0	0
259	49.6					17.8	60						31.8	0.53	31.8		0.641129	0.0106855
260	36.4					6.6	60					x	29.8	0.496667	29.8		0.818681	0.0136447
261	29.7					29	60						0.7	0.0116667	0.7		0.023569	0.000392817
262	31.5					31	60						0.5	0.00833333	0.5		0.015873	0.00026455
263	31.3					30.3	60						1	0.0166667	1		0.0319489	0.000532481
264	23.9		11:40:00	12:40:00		5.8	60						18.1	0.301667	18.1		0.757322	0.012622
265	43.9		13:23:00	14:24:00		33	61				LMS 1 Cams Warf		10.9	0.178689	10.7213	0.111299	0.248292	0.00407035	0.00303783		0.125
266	35.8					35.7	60.8571			V			0.1	0.00164319	0.0985915		0.0027933	4.58992e-05
267	35.7					33	60.7143						2.7	0.0444706	2.66824		0.0756303	0.00124567
268	32					31.4	60.5714					x	0.6	0.00990566	0.59434		0.01875	0.000309552
269	32.2					29.8	60.4286						2.4	0.0397163	2.38298		0.0745342	0.00123343
270	33.2					5.5	60.2857						27.7	0.459479	27.5687		0.834337	0.0138397
271	47.2					42.8	60.1429						4.4	0.0731591	4.38955		0.0932203	0.00154998
272	41.5		13:26:00	14:26:00		36.5	60						5	0.0833333	5		0.120482	0.00200803
273	39.6		13:28:00	14:28:00		26.3	60						13.3	0.221667	13.3	0.104167	0.335859	0.00559764	0.00249421		0.125
274	43					10.3	60			B			32.7	0.545	32.7		0.760465	0.0126744
275	33.7					33	60						0.7	0.0116667	0.7		0.0207715	0.000346192
276	47.5					46.4	60					x	1.1	0.0183333	1.1		0.0231579	0.000385965
277	45.7					44.8	60						0.9	0.015	0.9		0.0196937	0.000328228
278	42.7					42.4	60						0.3	0.005	0.3		0.00702576	0.000117096
279	36.1					35.7	60						0.4	0.00666667	0.4		0.0110803	0.000184672
280	31.3		13:32:00	14:32:00		30.7	60						0.6	0.01	0.6		0.0191693	0.000319489
281	31.2		15:13:00	16:28:00		0	75	Mid vis wind 10-15 knot			LMS 2 Wlstncrft		31.2	0.416	24.96	0.382833	1	0.0133333	0.0109468		0.875
282	39.7					4.9	75	" "		V			34.8	0.464	27.84		0.876574	0.0116877
283	31.6					2.3	75	" "					29.3	0.390667	23.44		0.927215	0.0123629
284	41					40.5	75	" "				x	0.5	0.00666667	0.4		0.0121951	0.000162602
285	35.3					4.8	75	" "					30.5	0.406667	24.4		0.864023	0.0115203
286	38					0	75	" "					38	0.506667	30.4		1	0.0133333
287	28.9					0	75	" "					28.9	0.385333	23.12		1	0.0133333
288	41.1		15:10:00	16:25:00		4.6	75	" "					36.5	0.486667	29.2		0.888078	0.011841
289	36.7		15:08:00	16:23:00		6.6	75	" "					30.1	0.401333	24.08	0.183321	0.820163	0.0109355	0.0051474		0.375
290	39.8					12	75.1429	" "		B			27.8	0.369962	22.1977		0.698492	0.00929553
291	24					23	75.2857	" "					1	0.0132827	0.796964		0.0416667	0.000553447
292	34					5.3	75.4286	" "				x	28.7	0.380492	22.8295		0.844118	0.011191
293	35.2					34.7	75.5714	" "					0.5	0.00661626	0.396975		0.0142045	0.000187962
294	43.7					41.5	75.7143	" "					2.2	0.0290566	1.7434		0.0503432	0.000664911
295	54.6					53.1	75.8571	" "					1.5	0.019774	1.18644		0.0274725	0.000362161
296	30.8		15:04:00	16:20:00		12.1	76	" "					18.7	0.246053	14.7632		0.607143	0.00798872
297	31.7		08:49:00	09:49:00		6.5	60	Mid vis wind 10-15 knot			LMS 2 Wlstncrft		25.2	0.42	25.2	0.27107	0.794953	0.0132492	0.00760858		0.375
298	37.8					0	59.8571	" "		B			37.8	0.631504	37.8902		1	0.0167064
299	39.4					27.9	59.7143	" "					11.5	0.192584	11.555		0.291878	0.00488791
300	39.3					37.6	59.5714	" "					1.7	0.0285372	1.71223		0.043257	0.000726137
301	33.6					23.9	59.4286	" "				x	9.7	0.163221	9.79327		0.28869	0.00485777
302	42.3					42.3	59.2857	" "					0	0	0		0	0
303	34.9					6	59.1429	" "					28.9	0.488647	29.3188		0.82808	0.0140014
304	37.9		08:52:00	09:51:00		23.5	59	" "					14.4	0.244068	14.6441		0.379947	0.00643978
305	48.3		08:53:00	09:53:00		6.9	60	" "					41.4	0.69	41.4	0.583333	0.857143	0.0142857	0.0153479		1
306	33.7					0	60	" "		V			33.7	0.561667	33.7		1	0.0166667
307	37.7					0	60	" "					37.7	0.628333	37.7		1	0.0166667
308	45.4					5.5	60	" "					39.9	0.665	39.9		0.878855	0.0146476
309	28.8					0	60	" "				x	28.8	0.48	28.8		1	0.0166667
310	32.1					0	60	" "					32.1	0.535	32.1		1	0.0166667
311	37.4					7	60	" "					30.4	0.506667	30.4		0.812834	0.0135472
312	44		08:58:00	09:58:00		8	60	" "					36	0.6	36		0.818182	0.0136364
313	39.4		10:37:00	11:38:00		36.4	61	" "			LMS 1 Cams Warf		3	0.0491803	2.95082	0.0183559	0.0761421	0.00124823	0.00050977		0
314	39					37.7	61.7143	" "		B			1.3	0.0210648	1.26389		0.0333333	0.000540123
315	31.8					30.8	62.4286	" "					1	0.0160183	0.961098		0.0314465	0.00050372
316	35.2					34.2	63.1429	" "					1	0.0158371	0.950226		0.0284091	0.000449918
317	32.4					31.6	63.8571	" "				x	0.8	0.012528	0.751678		0.0246914	0.000386666
318	29.8					29	64.5714	" "					0.8	0.0123894	0.743363		0.0268456	0.000415751
319	33.4					32.6	65.2857	" "					0.8	0.0122538	0.73523		0.0239521	0.000366881
320	45.4		10:30:00	11:36:00		44.9	66	" "					0.5	0.00757576	0.454545		0.0110132	0.000166867
321	32.7		10:44:00	11:44:00		32	60	" "					0.7	0.0116667	0.7	0.144792	0.0214067	0.000356779	0.00441106		0.25
322	33.9					32.6	60	" "		V			1.3	0.0216667	1.3		0.0383481	0.000639135
323	34.2					33.3	60	" "					0.9	0.015	0.9		0.0263158	0.000438596
324	35.6					1.9	60	" "					33.7	0.561667	33.7		0.946629	0.0157772
325	30					0.2	60	" "				x	29.8	0.496667	29.8		0.993333	0.0165556
326	31.5					30.4	60	" "					1.1	0.0183333	1.1		0.0349206	0.000582011
327	30.9					30.3	60	" "					0.6	0.01	0.6		0.0194175	0.000323625
328	37.9		10:40:00	11:40:00		36.5	60	" "					1.4	0.0233333	1.4		0.0369393	0.000615655
329	29		12:13:00	13:06:00		28	53	" "			LMS 3 Swansea		1	0.0188679	1.13208	0.0191038	0.0344828	0.000650618	0.000611809		0
330	34					32.9	53	" "		B			1.1	0.0207547	1.24528		0.0323529	0.000610433
331	36.2					35.1	53	" "					1.1	0.0207547	1.24528		0.0303867	0.000573335
332	29.9					28.8	53	" "					1.1	0.0207547	1.24528		0.0367893	0.000694138
333	32.4					31.7	53	" "				x	0.7	0.0132075	0.792453		0.0216049	0.00040764
334	30					28.9	53	" "					1.1	0.0207547	1.24528		0.0366667	0.000691824
335	27.8					26.8	53	" "					1	0.0188679	1.13208		0.0359712	0.000678702
336	32.1		12:17:00	13:10:00		31.1	53	" "					1	0.0188679	1.13208		0.0311526	0.000587786
337	26.1		12:19:00	13:12:00		0	53	" "					26.1	0.492453	29.5472	0.304621	1	0.0188679	0.00925092		0.375
338	35.2					0	53.2857	" "		V			35.2	0.66059	39.6354		1	0.0187668
339	37.8					32.3	53.5714	" "					5.5	0.102667	6.16		0.145503	0.00271605
340	35.43					0	53.8571	" "					35.43	0.657851	39.4711		1	0.0185676
341	42.1					41.7	54.1429	" "				x	0.4	0.00738786	0.443272		0.00950119	0.000175484
342	32.4					31.1	54.4286	" "					1.3	0.0238845	1.43307		0.0401235	0.000737176
343	34					21.1	54.7143	Cut in 2, not consumed					12.9	0.23577	14.1462		0.379412	0.00693442
344	35.4		12:21:00	13:16:00		21.3	55						14.1	0.256364	15.3818		0.398305	0.00724191
401	74.2		10:33:00	11:32:00		72.8	59	Vis mid-low, rain, southerly	Trip #3 16/11/2010 Trip #3		LMS 3 Swansea		1.4	0.0237288	1.42373	0.528602	0.0188679	0.000319795	0.0095516
402	56					10.8	59	" "		V			45.2	0.766102	45.9661		0.807143	0.0136804
403	60	Trip 3 Avg pre-weight				58.9	59	" "				x	1.1	0.0186441	1.11864		0.0183333	0.000310734
404	61.2	68.1417				59.1	59	" "					2.1	0.0355932	2.13559		0.0343137	0.000581589
405	58.3					1.3	59	" "					57	0.966102	57.9661		0.977702	0.0165712
406	56					8.8	59	" "					47.2	0.8	48		0.842857	0.0142857
407	55.8					3.9	59	" "					51.9	0.879661	52.7797		0.930108	0.0157645
408	49.6		10:29:00	11:28:00		6	59	" "					43.6	0.738983	44.339		0.879032	0.0148989
409	76.3		10:39:00	11:38:00		53.5	59	" "					22.8	0.386441	23.1864	0.227542	0.29882	0.00506475	0.00309055
410	55.7					33.3	59	" "		B			22.4	0.379661	22.7797		0.402154	0.00681618
411	72.2					70.6	59	" "				x	1.6	0.0271186	1.62712		0.0221607	0.000375604
412	67.1					63.4	59	" "					3.7	0.0627119	3.76271		0.0551416	0.000934603
413	91					89.1	59	" "					1.9	0.0322034	1.9322		0.0208791	0.000353883
414	64.6					62.8	59	" "					1.8	0.0305085	1.83051		0.0278638	0.000472267
415	85.3					34.7	59	" "					50.6	0.857627	51.4576		0.5932	0.0100542
416	67.5		10:35:00	11:34:00		64.9	59	" "					2.6	0.0440678	2.64407		0.0385185	0.000652856
417	72.6		12:09:00	13:09:00		70	60	" "			LMS 1 Cams Warf		2.6	0.0433333	2.6	0.034458	0.0358127	0.000596878	0.000492096
418	62.9					60.7	60.2857	" "		B			2.2	0.0364929	2.18957		0.0349762	0.000580173
419	56.9					55.3	60.5714	" "				x	1.6	0.0264151	1.58491		0.0281195	0.000464237
420	79.8					77.5	60.8571	" "					2.3	0.0377934	2.26761		0.0288221	0.000473602
421	68					65.8	61.1429	" "					2.2	0.0359813	2.15888		0.0323529	0.000529137
422	72.3					69.9	61.4286	" "					2.4	0.0390698	2.34419		0.033195	0.000540384
423	78.9					77.2	61.7143	" "					1.7	0.0275463	1.65278		0.0215463	0.000349129
424	72		12:13:00	13:15:00		70.2	62	" "					1.8	0.0290323	1.74194		0.025	0.000403226
425	79.5		12:17:00	13:18:00		77.9	61	" "					1.6	0.0262295	1.57377	0.312432	0.0201258	0.000329931	0.00418157
426	61.8					60.5	61.1429	" "		V			1.3	0.0212617	1.2757		0.0210356	0.00034404
427	58					52.2	61.2857	" "				x	5.8	0.0946387	5.67832		0.1	0.0016317
428	50.9					5.3	61.4286	" "					45.6	0.742326	44.5395		0.895874	0.014584
429	79.9					77.6	61.5714	" "					2.3	0.037355	2.2413		0.028786	0.000467522
430	75.6					73.7	61.7143	" "					1.9	0.030787	1.84722		0.0251323	0.000407236
431	100.9					12.1	61.8571	" "					88.8	1.43557	86.1339		0.880079	0.0142276
432	76.2		12:21:00	13:23:00		69.3	62	" "					6.9	0.11129	6.67742		0.0905512	0.0014605
433	75.2		13:54:00	15:05:00		12.9	71	Vis good, clear sky 5 kt s'ly			LMS 2 Wlstncrft		62.3	0.877465	52.6479	0.488456	0.828457	0.0116684	0.00728738
434	46.4					31.8	70.8571	" "		B			14.6	0.206048	12.3629		0.314655	0.0044407
435	98.6					98.4	70.7143	" "				x	0.2	0.00282828	0.169697		0.0020284	2.86844e-05
436	80.4					60	70.5714	" "					20.4	0.289069	17.3441		0.253731	0.00359538
437	83.9					14.9	70.4286	" "					69	0.979716	58.783		0.822408	0.0116772
438	64.8					64.1	70.2857	" "					0.7	0.00995935	0.597561		0.0108025	0.000153694
439	64.9					5.8	70.1429	" "					59.1	0.842566	50.554		0.910632	0.0129825
440	50.9		13:50:00	15:00:00		1.9	70	" "					49	0.7	42		0.962672	0.0137525
441	67.9		14:00:00	15:09:00		38	69	" "					29.9	0.433333	26	0.688714	0.440353	0.00638193	0.0104736
442	84.7					34	69.2857	" "		V			50.7	0.731753	43.9052		0.598583	0.00863935
443	96.1					53.6	69.5714	" "				x	42.5	0.610883	36.653		0.442248	0.00635674
444	52.6					4.9	69.8571	" "					47.7	0.682822	40.9693		0.906844	0.0129814
445	52.5					4.8	70.1429	" "					47.7	0.680041	40.8024		0.908571	0.0129532
446	77.9					8.7	70.4286	" "					69.2	0.982556	58.9533		0.888318	0.012613
447	50.8					8.4	70.7143	" "					42.4	0.599596	35.9758		0.834646	0.0118031
448	65.4		13:55:00	15:06:00		9.4	71	" "					56	0.788732	47.3239		0.856269	0.0120601
449	80.4		10:18:00	11:16:00		0	58	" "			LMS 2 Wlstncrft		80.4	1.38621	83.1724	1.07051	1	0.0172414	0.0161306
450	56.9					4.5	57.8571	" "		V			52.4	0.905679	54.3407		0.920914	0.015917
451	70					6.6	57.7143	" "					63.4	1.09851	65.9109		0.905714	0.0156931
452	66.7					8.5	57.5714	" "					58.2	1.01092	60.6551		0.872564	0.0151562
453	58.7					0	57.4286	" "					58.7	1.02214	61.3284		1	0.0174129
454	56.3					7	57.2857	" "				x	49.3	0.860599	51.6359		0.875666	0.0152859
455	60.6					5.5	57.1429	" "					55.1	0.96425	57.855		0.909241	0.0159117
456	80.1		10:24:00	11:21:00		5.1	57	" "					75	1.31579	78.9474		0.93633	0.0164268
457	65.6		10:26:00	11:22:00		64.4	56	" "					1.2	0.0214286	1.28571	0.583872	0.0182927	0.000326655	0.00725209
458	83					16.5	56.1429	" "		B			66.5	1.18448	71.0687		0.801205	0.0142708
459	88.7					14.3	56.2857	" "					74.4	1.32183	79.3096		0.838782	0.0149022
460	66.4					65.5	56.4286	" "					0.9	0.0159494	0.956962		0.0135542	0.000240201
461	86.9					16	56.5714	" "					70.9	1.25328	75.197		0.81588	0.0144221
462	49.3					48.2	56.7143	" "				x	1.1	0.0193955	1.16373		0.0223124	0.000393417
463	62.3					17.3	56.8571	" "					45	0.791457	47.4874		0.722311	0.012704
464	83.4		10:29:00	11:26:00		79.8	57	" "					3.6	0.0631579	3.78947		0.0431655	0.000757289
465	67.2		12:00:00	12:58:00		66.3	58	Vis mid			LMS 3 Swansea		0.9	0.0155172	0.931034	0.163387	0.0133929	0.000230911	0.00202011
466	72					71	58.2857	" "		B			1	0.0171569	1.02941		0.0138889	0.00023829
467	61					59.6	58.5714	" "					1.4	0.0239024	1.43415		0.0229508	0.000391843
468	81					79.9	58.8571	" "					1.1	0.0186893	1.12136		0.0135802	0.000230732
469	84.3					16	59.1429	" "					68.3	1.15483	69.2899		0.810202	0.0136991
470	59.3					58	59.4286	" "				x	1.3	0.021875	1.3125		0.0219224	0.000368887
471	56.7					55.1	59.7143	" "					1.6	0.0267943	1.60766		0.0282187	0.000472562
472	53.6		11:55:00	12:55:00		51.9	60	" "					1.7	0.0283333	1.7		0.0317164	0.000528607
473	65.6		12:06:00	13:07:00		21.6	61	" "					44	0.721311	43.2787	0.699944	0.670732	0.0109956	0.011513
474	79.5					78.2	60.8571	" "		V			1.3	0.0213615	1.28169		0.0163522	0.000268698
475	53.8					7.2	60.7143	" "					46.6	0.767529	46.0518		0.866171	0.0142663
476	66.4					23.8	60.5714	" "					42.6	0.703302	42.1981		0.641566	0.0105919
477	64.5					13.5	60.4286	" "					51	0.843972	50.6383		0.790698	0.0130848
478	67.4					10.6	60.2857	" "				x	56.8	0.94218	56.5308		0.84273	0.0139789
479	50.3					5.5	60.1429	" "					44.8	0.744893	44.6936		0.890656	0.014809
480	60.6		12:02:00	13:02:00		9.3	60	" "					51.3	0.855	51.3		0.846535	0.0141089
481	70.4		13:34:00	14:33:00		69.5	59	Sunny, 5kt s'ly vis good			LMS 1 Cams Warf		0.9	0.0152542	0.915254	0.187288	0.0127841	0.00021668	0.00321243
482	94.9					93	59	" "		V			1.9	0.0322034	1.9322		0.0200211	0.00033934
483	54.4					53.1	59	" "					1.3	0.0220339	1.32203		0.0238971	0.000405035
484	58.8					25.9	59	" "					32.9	0.557627	33.4576		0.559524	0.00948345
485	67.2					58.2	59	" "					9	0.152542	9.15254		0.133929	0.00226998
486	55					13.9	59	" "				x	41.1	0.69661	41.7966		0.747273	0.0126656
487	73.8					72.9	59	" "					0.9	0.0152542	0.915254		0.0121951	0.000206697
488	60.2		13:37:00	14:36:00		59.8	59	" "					0.4	0.00677966	0.40678		0.00664452	0.000112619
489	70		13:40:00	14:40:00		69.2	60	" "					0.8	0.0133333	0.8	0.0125	0.0114286	0.000190476	0.000196943
490	77.1					75.8	60	" "		B			1.3	0.0216667	1.3		0.0168612	0.00028102
491	62.7					61.2	60	" "					1.5	0.025	1.5		0.0239234	0.000398724
492	51.6					50.8	60	" "					0.8	0.0133333	0.8		0.0155039	0.000258398
493	111.3					110.9	60	" "					0.4	0.00666667	0.4		0.00359389	5.98982e-05
494	90.3					90.9	60	" "				x	-0.6	-0.01	-0.6		-0.00664452	-0.000110742
495	70.2					69.3	60	" "					0.9	0.015	0.9		0.0128205	0.000213675
496	52.8		13:43:00	14:43:00		51.9	60	" "					0.9	0.015	0.9		0.0170455	0.000284091
497	48.2		07:33:00	08:18:00		3.6	45	" "			LMS 2 Wlstncrft		44.6	0.991111	59.4667	1.1063	0.925311	0.0205625	0.0179054
498	56.5					3.4	44.8571	" "		B			53.1	1.18376	71.0255		0.939823	0.0209515
499	65.6					5.3	44.7143	" "					60.3	1.34856	80.9137		0.919207	0.0205574
500	66.9					4.4	44.5714	" "					62.5	1.40224	84.1346		0.93423	0.0209603
501	70.9					9.9	44.4286	" "					61	1.37299	82.3794		0.860367	0.0193652
502	53.2					4.3	44.2857	" "					48.9	1.10419	66.2516		0.919173	0.0207555
503	54.6					52.1	44.1429	" "				x	2.5	0.0566343	3.39806		0.0457875	0.00103726
504	73		07:30:00	08:14:00		11.8	44	" "					61.2	1.39091	83.4545		0.838356	0.0190535
505	64.1		07:39:00	08:19:00		6.6	40	" "					57.5	1.4375	86.25	1.50568	0.897036	0.0224259	0.0224131
506	51.4					8.7	40.1429	" "		V			42.7	1.0637	63.8221		0.830739	0.0206946
507	80.3					7	40.2857	" "					73.3	1.8195	109.17		0.912827	0.0226588
508	54.6					2.6	40.4286	" "					52	1.28622	77.1731		0.952381	0.0235571
509	72.3					6.9	40.5714	" "					65.4	1.61197	96.7183		0.904564	0.0222956					7
510	84.9					11.4	40.7143	" "					73.5	1.80526	108.316		0.865724	0.0212634
511	54.8					5.5	40.8571	" "				x	49.3	1.20664	72.3986		0.899635	0.022019
512	74.4		07:35:00	08:16:00		0	41	" "					74.4	1.81463	108.878		1	0.0243902
513	69.2		08:48:00	09:48:00		15.8	60	" "			LMS 1 Cams Warf		53.4	0.89	53.4	0.58	0.771676	0.0128613	0.00832034
514	66.6					9.7	60	" "		V			56.9	0.948333	56.9		0.854354	0.0142392
515	77					47.7	60	" "					29.3	0.488333	29.3		0.380519	0.00634199
516	70.4					68.4	60	" "					2	0.0333333	2		0.0284091	0.000473485
517	76.7					76	60	" "					0.7	0.0116667	0.7		0.00912647	0.000152108
518	75.6					4.5	60	" "					71.1	1.185	71.1		0.940476	0.0156746
519	88					83	60	" "				x	5	0.0833333	5		0.0568182	0.00094697
520	63		08:52:00	09:52:00		3	60	" "					60	1	60		0.952381	0.015873
521	73.2		08:55:00	09:55:00		72	60	" "					1.2	0.02	1.2	0.0226792	0.0163934	0.000273224	0.000376938
522	56.3					54.2	59.8571	" "		B			2.1	0.0350835	2.10501		0.0373002	0.000623153
523	73.7					72.6	59.7143	" "					1.1	0.0184211	1.10526		0.0149254	0.000249946
524	48.1					46.8	59.5714	" "					1.3	0.0218225	1.30935		0.027027	0.000453691
525	59					57.5	59.4286	" "					1.5	0.0252404	1.51442		0.0254237	0.000427803
526	62.8					61.3	59.2857	" "					1.5	0.0253012	1.51807		0.0238854	0.000402885
527	54					53.3	59.1429	" "				x	0.7	0.0118357	0.710145		0.012963	0.000219181
528	64.9		08:59:00	09:58:00		63.5	59	" "					1.4	0.0237288	1.42373		0.0215716	0.000365621
529	58.1		10:24:00	11:09:00		43.2	45	poor vis, light s'ly			LMS 3 Swansea		14.9	0.331111	19.8667	0.841977	0.256454	0.00569899	0.0118025
530	66.5					32.4	44.8571	" "		V			34.1	0.760191	45.6115		0.512782	0.0114314
531	75.1					26.8	44.7143	pel sex on tray at retreival					48.3	1.08019	64.8115		0.643142	0.0143834
532	76.8					11.6	44.5714	pel sex on tray at retreival					65.2	1.46282	87.7692		0.848958	0.0190471
533	69.6					11.7	44.4286	" "					57.9	1.30322	78.1929		0.831897	0.0187244
534	69					0	44.2857	" "					69	1.55806	93.4839		1	0.0225806
535	100.5					91.2	44.1429	" "				x	9.3	0.21068	12.6408		0.0925373	0.00209631
536	64.6		10:29:00	11:13:00		63.3	44	" "					1.3	0.0295455	1.77273		0.0201238	0.00045736
537	67.5		10:31:00	11:15:00		65.8	44	" "					1.7	0.0386364	2.31818	0.13296	0.0251852	0.000572391	0.00176681
538	75.3					73.8	44.1429	" "		B			1.5	0.0339806	2.03883		0.0199203	0.000451269
539	89.8					88.2	44.2857	" "					1.6	0.036129	2.16774		0.0178174	0.000402328
540	54					52	44.4286	" "					2	0.0450161	2.70096		0.037037	0.000833631
541	56.4					54.1	44.5714	" "					2.3	0.0516026	3.09615		0.0407801	0.000914939
542	82.5					48.2	44.7143	Cut in 2, not totally consumed					34.3	0.767093	46.0256		0.415758	0.00929809
543	62.3					60.7	44.8571	" "				x	1.6	0.0356688	2.14013		0.0256822	0.000572533
544	51		10:35:00	11:20:00		48.5	45	" "					2.5	0.0555556	3.33333		0.0490196	0.00108932

## Sheet: Bare and Veg ppnmin
				ppn/min	Avg ppn/min	Stdev	SE	Days Avg'd	Stdev	SE
CW	Trip #1	1	B	0.00040404	0.00080426	0.00120721	0.000426814	0.000721726	0.000750105	0.000153115
CW	Trip #1	1	B	0.0035461
CW	Trip #1	1	B	0.000172712
CW	Trip #1	1	B	0.000644122
CW	Trip #1	1	B	0.00146751
CW	Trip #1	1	B	0
CW	Trip #1	1	B	0
CW	Trip #1	1	B	0.000199601
CW	Trip #1	1	V	0.000825593	0.0034285	0.00842396	0.00297832	0.00424701	0.00627658	0.0012812
CW	Trip #1	1	V	0.0242525	1.45515
CW	Trip #1	1	V	0.000810185
CW	Trip #1	1	V	0.000331126
CW	Trip #1	1	V	7.77001e-05
CW	Trip #1	1	V	0
CW	Trip #1	1	V	0.00106667
CW	Trip #1	1	V	6.42261e-05
CW	Trip #1	2	B	0.000618087	0.000933317	0.00038861	0.000137394
CW	Trip #1	2	B	0.000384939
CW	Trip #1	2	B	0.000956726
CW	Trip #1	2	B	0.00102462
CW	Trip #1	2	B	0.00115514
CW	Trip #1	2	B	0.001556
CW	Trip #1	2	B	0.00120695
CW	Trip #1	2	B	0.000564076
CW	Trip #1	2	V	0.000878735	0.00245395	0.00244541	0.000864583
CW	Trip #1	2	V	0.000387836
CW	Trip #1	2	V	0.0011313
CW	Trip #1	2	V	0.00516992
CW	Trip #1	2	V	0.00150118
CW	Trip #1	2	V	0.00729076
CW	Trip #1	2	V	0.00122158
CW	Trip #1	2	V	0.0020503
CW	Trip #1	3	B	0	0.000427601	0.00028729	0.000101572
CW	Trip #1	3	B	0.000358825
CW	Trip #1	3	B	0.000868486
CW	Trip #1	3	B	0.000601633
CW	Trip #1	3	B	0.000310352
CW	Trip #1	3	B	0.000542986
CW	Trip #1	3	B	0.000625815
CW	Trip #1	3	B	0.000112708
CW	Trip #1	3	V	0.0117556	0.00685858	0.00634542	0.00224345
CW	Trip #1	3	V	0.000286
CW	Trip #1	3	V	0.0123619
CW	Trip #1	3	V	0.00145357
CW	Trip #1	3	V	0.0010582
CW	Trip #1	3	V	0.013465
CW	Trip #1	3	V	0.00101587
CW	Trip #1	3	V	0.0134725
CW	Trip #2	1	B	0.00195238	0.00156303	0.000434773	0.000153715	0.00152234	0.00264196	0.000539288
CW	Trip #2	1	B	0.00200398
CW	Trip #2	1	B	0.0019469
CW	Trip #2	1	B	0.000850896
CW	Trip #2	1	B	0.00163653
CW	Trip #2	1	B	0.00161552
CW	Trip #2	1	B	0.00149123
CW	Trip #2	1	B	0.00100683
CW	Trip #2	1	V	0.00189362	0.00195802	0.000604604	0.00021376	0.00313564	0.0048433	0.000988634
CW	Trip #2	1	V	0.00135673
CW	Trip #2	1	V	0.00137262
CW	Trip #2	1	V	0.00212993
CW	Trip #2	1	V	0.00133312
CW	Trip #2	1	V	0.00210722
CW	Trip #2	1	V	0.00241984
CW	Trip #2	1	V	0.00305111
CW	Trip #2	2	B	0.00559764	0.00249421	0.00451556	0.00159649
CW	Trip #2	2	B	0.0126744
CW	Trip #2	2	B	0.000346192
CW	Trip #2	2	B	0.000385965
CW	Trip #2	2	B	0.000328228
CW	Trip #2	2	B	0.000117096
CW	Trip #2	2	B	0.000184672
CW	Trip #2	2	B	0.000319489
CW	Trip #2	2	V	0.00407035	0.00303783	0.00453375	0.00160292
CW	Trip #2	2	V	4.58992e-05
CW	Trip #2	2	V	0.00124567
CW	Trip #2	2	V	0.000309552
CW	Trip #2	2	V	0.00123343
CW	Trip #2	2	V	0.0138397
CW	Trip #2	2	V	0.00154998
CW	Trip #2	2	V	0.00200803
CW	Trip #2	3	B	0.00124823	0.00050977	0.000318895	0.000112747
CW	Trip #2	3	B	0.000540123
CW	Trip #2	3	B	0.00050372
CW	Trip #2	3	B	0.000449918
CW	Trip #2	3	B	0.000386666
CW	Trip #2	3	B	0.000415751
CW	Trip #2	3	B	0.000366881
CW	Trip #2	3	B	0.000166867
CW	Trip #2	3	V	0.000356779	0.00441106	0.00725944	0.0025666
CW	Trip #2	3	V	0.000639135
CW	Trip #2	3	V	0.000438596
CW	Trip #2	3	V	0.0157772
CW	Trip #2	3	V	0.0165556
CW	Trip #2	3	V	0.000582011
CW	Trip #2	3	V	0.000323625
CW	Trip #2	3	V	0.000615655
CW	Trip #3	1	B	0.000596878	0.000492096	8.6103e-05	3.0442e-05	0.00035994	0.000162734	3.32179e-05
CW	Trip #3	1	B	0.000580173
CW	Trip #3	1	B	0.000464237
CW	Trip #3	1	B	0.000473602
CW	Trip #3	1	B	0.000529137
CW	Trip #3	1	B	0.000540384
CW	Trip #3	1	B	0.000349129
CW	Trip #3	1	B	0.000403226
CW	Trip #3	1	V	0.000329931	0.00418157	0.00633179	0.00223863	0.00523811	0.00634201	0.00129456
CW	Trip #3	1	V	0.00034404
CW	Trip #3	1	V	0.0016317
CW	Trip #3	1	V	0.014584
CW	Trip #3	1	V	0.000467522
CW	Trip #3	1	V	0.000407236
CW	Trip #3	1	V	0.0142276
CW	Trip #3	1	V	0.0014605
CW	Trip #3	2	B	0.000190476	0.000210785	0.000128459	4.54173e-05
CW	Trip #3	2	B	0.00028102
CW	Trip #3	2	B	0.000398724
CW	Trip #3	2	B	0.000258398
CW	Trip #3	2	B	5.98982e-05
CW	Trip #3	2	B	0
CW	Trip #3	2	B	0.000213675
CW	Trip #3	2	B	0.000284091
CW	Trip #3	2	V	0.00021668	0.00321243	0.0049761	0.00175932
CW	Trip #3	2	V	0.00033934
CW	Trip #3	2	V	0.000405035
CW	Trip #3	2	V	0.00948345
CW	Trip #3	2	V	0.00226998
CW	Trip #3	2	V	0.0126656
CW	Trip #3	2	V	0.000206697
CW	Trip #3	2	V	0.000112619
CW	Trip #3	3	B	0.000273224	0.000376938	0.00013184	4.66125e-05
CW	Trip #3	3	B	0.000623153
CW	Trip #3	3	B	0.000249946
CW	Trip #3	3	B	0.000453691
CW	Trip #3	3	B	0.000427803
CW	Trip #3	3	B	0.000402885
CW	Trip #3	3	B	0.000219181
CW	Trip #3	3	B	0.000365621
CW	Trip #3	3	V	0.0128613	0.00832034	0.00710488	0.00251195
CW	Trip #3	3	V	0.0142392
CW	Trip #3	3	V	0.00634199
CW	Trip #3	3	V	0.000473485
CW	Trip #3	3	V	0.000152108
CW	Trip #3	3	V	0.0156746
CW	Trip #3	3	V	0.00094697
CW	Trip #3	3	V	0.015873
SS	Trip #1	1	B	7.8064e-05	0.000701745	0.000693791	0.000245292	0.00083925	0.000598944	0.000122259
SS	Trip #1	1	B	0.000138313
SS	Trip #1	1	B	0.000131752
SS	Trip #1	1	B	0.00177917
SS	Trip #1	1	B	0.000767544
SS	Trip #1	1	B	0.0002331
SS	Trip #1	1	B	0.00167158
SS	Trip #1	1	B	0.000814427
SS	Trip #1	1	V	0.00299885	0.00733105	0.0117011	0.00413697	0.00349174	0.00735457	0.00150124
SS	Trip #1	1	V	0.0298817
SS	Trip #1	1	V	0.00215463
SS	Trip #1	1	V	0.00145903
SS	Trip #1	1	V	5.19211e-05
SS	Trip #1	1	V	0.0219013
SS	Trip #1	1	V	9.63391e-05
SS	Trip #1	1	V	0.000104657
SS	Trip #1	2	B	0.00189223	0.00104419	0.000422366	0.000149329
SS	Trip #1	2	B	0.00134585
SS	Trip #1	2	B	0.000594256
SS	Trip #1	2	B	0.00100194
SS	Trip #1	2	B	0.000891765
SS	Trip #1	2	B	0.00100366
SS	Trip #1	2	B	0.00103727
SS	Trip #1	2	B	0.000586559
SS	Trip #1	2	V	0.00127183	0.00120874	0.000698845	0.000247079
SS	Trip #1	2	V	0.00124407
SS	Trip #1	2	V	0.00273865
SS	Trip #1	2	V	0.00132953
SS	Trip #1	2	V	0.0010783
SS	Trip #1	2	V	0.000446503
SS	Trip #1	2	V	0.000564327
SS	Trip #1	2	V	0.000996736
SS	Trip #1	3	B	0.00036855	0.000771813	0.000666447	0.000235625
SS	Trip #1	3	B	0.000357143
SS	Trip #1	3	B	0.000647249
SS	Trip #1	3	B	0.00221354
SS	Trip #1	3	B	4.87329e-05
SS	Trip #1	3	B	0.000574713
SS	Trip #1	3	B	0.00110497
SS	Trip #1	3	B	0.000859599
SS	Trip #1	3	V	0.000342131	0.00193542	0.00384026	0.00135774
SS	Trip #1	3	V	0.0114114
SS	Trip #1	3	V	0.000460637
SS	Trip #1	3	V	0.000346021
SS	Trip #1	3	V	0.000671551
SS	Trip #1	3	V	0.000246002
SS	Trip #1	3	V	0.00106516
SS	Trip #1	3	V	0.000940439
SS	Trip #2	1	B	0.0129576	0.00606286	0.00546285	0.00193141	0.0024863	0.00398972	0.000814398
SS	Trip #2	1	B	0.00239362
SS	Trip #2	1	B	0.00155155
SS	Trip #2	1	B	0.00903724
SS	Trip #2	1	B	0.00131086
SS	Trip #2	1	B	0.0013624
SS	Trip #2	1	B	0.00526057
SS	Trip #2	1	B	0.014629
SS	Trip #2	1	V	0.0010479	0.00309335	0.00401146	0.00141827	0.00570614	0.00668991	0.00136557
SS	Trip #2	1	V	0.00112821
SS	Trip #2	1	V	0.00351942
SS	Trip #2	1	V	0.00117994
SS	Trip #2	1	V	0.00178404
SS	Trip #2	1	V	0.00169753
SS	Trip #2	1	V	0.0015625
SS	Trip #2	1	V	0.0128272
SS	Trip #2	2	B	0.00170251	0.000784232	0.000709997	0.000251022
SS	Trip #2	2	B	0.00194219
SS	Trip #2	2	B	0.000958333
SS	Trip #2	2	B	0.000480769
SS	Trip #2	2	B	0.00023753
SS	Trip #2	2	B	0.000171821
SS	Trip #2	2	B	0.000735294
SS	Trip #2	2	B	4.54133e-05
SS	Trip #2	2	V	5.12821e-05	0.00477417	0.00630014	0.00222743
SS	Trip #2	2	V	0
SS	Trip #2	2	V	0.0106855
SS	Trip #2	2	V	0.0136447
SS	Trip #2	2	V	0.000392817
SS	Trip #2	2	V	0.00026455
SS	Trip #2	2	V	0.000532481
SS	Trip #2	2	V	0.012622
SS	Trip #2	3	B	0.000650618	0.000611809	9.47971e-05	3.35158e-05
SS	Trip #2	3	B	0.000610433
SS	Trip #2	3	B	0.000573335
SS	Trip #2	3	B	0.000694138
SS	Trip #2	3	B	0.00040764
SS	Trip #2	3	B	0.000691824
SS	Trip #2	3	B	0.000678702
SS	Trip #2	3	B	0.000587786
SS	Trip #2	3	V	0.0188679	0.00925092	0.00825308	0.0029179
SS	Trip #2	3	V	0.0187668
SS	Trip #2	3	V	0.00271605
SS	Trip #2	3	V	0.0185676
SS	Trip #2	3	V	0.000175484
SS	Trip #2	3	V	0.000737176
SS	Trip #2	3	V	0.00693442
SS	Trip #2	3	V	0.00724191
SS	Trip #3	1	B	0.00506475	0.00309055	0.00375266	0.00132676	0.00229249	0.00377446	0.000770458
SS	Trip #3	1	B	0.00681618
SS	Trip #3	1	B	0.000375604
SS	Trip #3	1	B	0.000934603
SS	Trip #3	1	B	0.000353883
SS	Trip #3	1	B	0.000472267
SS	Trip #3	1	B	0.0100542
SS	Trip #3	1	B	0.000652856
SS	Trip #3	1	V	0.000319795	0.0095516	0.00762522	0.00269592	0.0109557	0.00683923	0.00139605
SS	Trip #3	1	V	0.0136804
SS	Trip #3	1	V	0.000310734
SS	Trip #3	1	V	0.000581589
SS	Trip #3	1	V	0.0165712
SS	Trip #3	1	V	0.0142857
SS	Trip #3	1	V	0.0157645
SS	Trip #3	1	V	0.0148989
SS	Trip #3	2	B	0.000230911	0.00202011	0.00472037	0.0016689
SS	Trip #3	2	B	0.00023829
SS	Trip #3	2	B	0.000391843
SS	Trip #3	2	B	0.000230732
SS	Trip #3	2	B	0.0136991
SS	Trip #3	2	B	0.000368887
SS	Trip #3	2	B	0.000472562
SS	Trip #3	2	B	0.000528607
SS	Trip #3	2	V	0.0109956	0.011513	0.00480008	0.00169708
SS	Trip #3	2	V	0.000268698
SS	Trip #3	2	V	0.0142663
SS	Trip #3	2	V	0.0105919
SS	Trip #3	2	V	0.0130848
SS	Trip #3	2	V	0.0139789
SS	Trip #3	2	V	0.014809
SS	Trip #3	2	V	0.0141089
SS	Trip #3	3	B	0.000572391	0.00176681	0.00305243	0.0010792
SS	Trip #3	3	B	0.000451269
SS	Trip #3	3	B	0.000402328
SS	Trip #3	3	B	0.000833631
SS	Trip #3	3	B	0.000914939
SS	Trip #3	3	B	0.00929809
SS	Trip #3	3	B	0.000572533
SS	Trip #3	3	B	0.00108932
SS	Trip #3	3	V	0.00569899	0.0118025	0.00831126	0.00293847
SS	Trip #3	3	V	0.0114314
SS	Trip #3	3	V	0.0143834
SS	Trip #3	3	V	0.0190471
SS	Trip #3	3	V	0.0187244
SS	Trip #3	3	V	0.0225806
SS	Trip #3	3	V	0.00209631
SS	Trip #3	3	V	0.00045736
WOL	Trip #1	1	B	3.75094e-05	0.00134533	0.00124876	0.000441502	0.0017273	0.00298473	0.000609256
WOL	Trip #1	1	B	0.00105419
WOL	Trip #1	1	B	0.00126502
WOL	Trip #1	1	B	0.00125101
WOL	Trip #1	1	B	0.000911245
WOL	Trip #1	1	B	0.00114357
WOL	Trip #1	1	B	0.000821862
WOL	Trip #1	1	B	0.00427826
WOL	Trip #1	1	V	0.000206016	0.00213952	0.00164293	0.000580863	0.00307231	0.00418792	0.000854856
WOL	Trip #1	1	V	0.00334378
WOL	Trip #1	1	V	0.000900901
WOL	Trip #1	1	V	0.00229167
WOL	Trip #1	1	V	0.00262911
WOL	Trip #1	1	V	0.000840979
WOL	Trip #1	1	V	0.0016109
WOL	Trip #1	1	V	0.00529279
WOL	Trip #1	2	B	0.00026087	0.000792407	0.000769694	0.000272128
WOL	Trip #1	2	B	0.000587664
WOL	Trip #1	2	B	0.00107419
WOL	Trip #1	2	B	0.00026839
WOL	Trip #1	2	B	0.000470026
WOL	Trip #1	2	B	0.000377161
WOL	Trip #1	2	B	0.00257774
WOL	Trip #1	2	B	0.000723213
WOL	Trip #1	2	V	0.000486787	0.00539147	0.00641253	0.00226717
WOL	Trip #1	2	V	0.00233918
WOL	Trip #1	2	V	0.01442
WOL	Trip #1	2	V	0.0081761
WOL	Trip #1	2	V	0.000804424
WOL	Trip #1	2	V	0.000978747
WOL	Trip #1	2	V	0.0154286
WOL	Trip #1	2	V	0.00049795
WOL	Trip #1	3	B	0.0150731	0.00304417	0.00489611	0.00173103
WOL	Trip #1	3	B	0.000854027
WOL	Trip #1	3	B	0.00162279
WOL	Trip #1	3	B	0.00117531
WOL	Trip #1	3	B	0.00169492
WOL	Trip #1	3	B	0.00238347
WOL	Trip #1	3	B	0.00112246
WOL	Trip #1	3	B	0.00042729
WOL	Trip #1	3	V	0.00179575	0.00168594	0.00211412	0.000747454
WOL	Trip #1	3	V	0.000390719
WOL	Trip #1	3	V	0.00197845
WOL	Trip #1	3	V	0.000125071
WOL	Trip #1	3	V	0.000343658
WOL	Trip #1	3	V	0.00105783
WOL	Trip #1	3	V	0.00664503
WOL	Trip #1	3	V	0.00115101
WOL	Trip #2	1	B	0.00139149	0.00131658	0.000262767	9.29022e-05	0.00469085	0.00520196	0.00106185
WOL	Trip #2	1	B	0.00142552
WOL	Trip #2	1	B	0.00180545
WOL	Trip #2	1	B	0.000981426
WOL	Trip #2	1	B	0.0014608
WOL	Trip #2	1	B	0.00108414
WOL	Trip #2	1	B	0.00125758
WOL	Trip #2	1	B	0.00112627
WOL	Trip #2	1	V	0.0154215	0.0084266	0.00749518	0.00264995	0.0115738	0.00567755	0.00115893
WOL	Trip #2	1	V	0.0155488
WOL	Trip #2	1	V	0.0164513
WOL	Trip #2	1	V	0.0142251
WOL	Trip #2	1	V	0.00122054
WOL	Trip #2	1	V	0.0015544
WOL	Trip #2	1	V	0.0019084
WOL	Trip #2	1	V	0.00108286
WOL	Trip #2	2	B	0.0109355	0.0051474	0.00512694	0.00181265
WOL	Trip #2	2	B	0.00929553
WOL	Trip #2	2	B	0.000553447
WOL	Trip #2	2	B	0.011191
WOL	Trip #2	2	B	0.000187962
WOL	Trip #2	2	B	0.000664911
WOL	Trip #2	2	B	0.000362161
WOL	Trip #2	2	B	0.00798872
WOL	Trip #2	2	V	0.0133333	0.0109468	0.00442506	0.0015645
WOL	Trip #2	2	V	0.0116877
WOL	Trip #2	2	V	0.0123629
WOL	Trip #2	2	V	0.000162602
WOL	Trip #2	2	V	0.0115203
WOL	Trip #2	2	V	0.0133333
WOL	Trip #2	2	V	0.0133333
WOL	Trip #2	2	V	0.011841
WOL	Trip #2	3	B	0.0132492	0.00760858	0.00629114	0.00222425
WOL	Trip #2	3	B	0.0167064
WOL	Trip #2	3	B	0.00488791
WOL	Trip #2	3	B	0.000726137
WOL	Trip #2	3	B	0.00485777
WOL	Trip #2	3	B	0
WOL	Trip #2	3	B	0.0140014
WOL	Trip #2	3	B	0.00643978
WOL	Trip #2	3	V	0.0142857	0.0153479	0.00145145	0.000513166
WOL	Trip #2	3	V	0.0166667
WOL	Trip #2	3	V	0.0166667
WOL	Trip #2	3	V	0.0146476
WOL	Trip #2	3	V	0.0166667
WOL	Trip #2	3	V	0.0166667
WOL	Trip #2	3	V	0.0135472
WOL	Trip #2	3	V	0.0136364
WOL	Trip #3	1	B	0.0116684	0.00728738	0.00583105	0.00206159	0.010815	0.00819699	0.0016732
WOL	Trip #3	1	B	0.0044407
WOL	Trip #3	1	B	2.86844e-05
WOL	Trip #3	1	B	0.00359538
WOL	Trip #3	1	B	0.0116772
WOL	Trip #3	1	B	0.000153694
WOL	Trip #3	1	B	0.0129825
WOL	Trip #3	1	B	0.0137525
WOL	Trip #3	1	V	0.00638193	0.0104736	0.00288726	0.0010208	0.0163391	0.00529034	0.00107989
WOL	Trip #3	1	V	0.00863935
WOL	Trip #3	1	V	0.00635674
WOL	Trip #3	1	V	0.0129814
WOL	Trip #3	1	V	0.0129532
WOL	Trip #3	1	V	0.012613
WOL	Trip #3	1	V	0.0118031
WOL	Trip #3	1	V	0.0120601
WOL	Trip #3	2	B	0.000326655	0.00725209	0.0073219	0.00258868
WOL	Trip #3	2	B	0.0142708
WOL	Trip #3	2	B	0.0149022
WOL	Trip #3	2	B	0.000240201
WOL	Trip #3	2	B	0.0144221
WOL	Trip #3	2	B	0.000393417
WOL	Trip #3	2	B	0.012704
WOL	Trip #3	2	B	0.000757289
WOL	Trip #3	2	V	0.0172414	0.0161306	0.000837841	0.000296221
WOL	Trip #3	2	V	0.015917
WOL	Trip #3	2	V	0.0156931
WOL	Trip #3	2	V	0.0151562
WOL	Trip #3	2	V	0.0174129
WOL	Trip #3	2	V	0.0152859
WOL	Trip #3	2	V	0.0159117
WOL	Trip #3	2	V	0.0164268
WOL	Trip #3	3	B	0.0205625	0.0179054	0.00685368	0.00242314
WOL	Trip #3	3	B	0.0209515
WOL	Trip #3	3	B	0.0205574
WOL	Trip #3	3	B	0.0209603
WOL	Trip #3	3	B	0.0193652
WOL	Trip #3	3	B	0.0207555
WOL	Trip #3	3	B	0.00103726
WOL	Trip #3	3	B	0.0190535
WOL	Trip #3	3	V	0.0224259	0.0224131	0.00117854	0.000416676
WOL	Trip #3	3	V	0.0206946
WOL	Trip #3	3	V	0.0226588
WOL	Trip #3	3	V	0.0235571
WOL	Trip #3	3	V	0.0222956
WOL	Trip #3	3	V	0.0212634
WOL	Trip #3	3	V	0.022019
WOL	Trip #3	3	V	0.0243902

## Sheet: Distribution
VEG ppn/min
Bin	Frequency
0	2
0.002	99
0.004	17
0.006	4
0.008	7
0.01	3
0.012	10
0.014	22
0.016	25
0.018	10
0.02	5
0.022	3
0.024	6
More	3
	216
BARE ppn/min
Bin	Frequency
0	5
0.002	165
0.004	7
0.006	7
0.008	3
0.01	3
0.012	5
0.014	7
0.016	6
0.018	1
0.02	2
More	5
	216

## Sheet: All Veg ready for GMAV
Bag	Habitat	Site	Trip	Day	Ppn/min	g/min	Mean	stdev	SE																		#VALUE!
9	V	CW	S1 T1	1	0.000825593	0.0266667	0.102917	0.253618	0.0896675																		1.56997
10	V	CW	S1 T1	1	0.0242525	0.73																					1.54654
11	V	CW	S1 T1	1	0.000810185	0.0233333																					1.56999
12	V	CW	S1 T1	1	0.000331126	0.01																					1.57047
13	V	CW	S1 T1	1	7.77001e-05	0.00333333																					1.57072
14	V	CW	S1 T1	1	0	0																					1.5708
15	V	CW	S1 T1	1	0.00106667	0.0266667																					1.56973
16	V	CW	S1 T1	1	6.42261e-05	0.00333333																					1.57073
57	V	CW	S1 T1	2	0.000878735	0.05	0.187426	0.208264	0.0736326																		1.56992
58	V	CW	S1 T1	2	0.000387836	0.0292428																					1.57041
59	V	CW	S1 T1	2	0.0011313	0.0685567																					1.56967
60	V	CW	S1 T1	2	0.00516992	0.24402																					1.56563
61	V	CW	S1 T1	2	0.00150118	0.142462																					1.5693
62	V	CW	S1 T1	2	0.00729076	0.672208																					1.56351
63	V	CW	S1 T1	2	0.00122158	0.114951																					1.56957
64	V	CW	S1 T1	2	0.0020503	0.177966																					1.56875
113	V	CW	S1 T1	3	0.0117556	0.312698	0.194444	0.188979	0.0668143																		1.55904
114	V	CW	S1 T1	3	0.000286	0.0126984																					1.57051
115	V	CW	S1 T1	3	0.0123619	0.268254																					1.55843
116	V	CW	S1 T1	3	0.00145357	0.0396825																					1.56934
117	V	CW	S1 T1	3	0.0010582	0.0253968																					1.56974
118	V	CW	S1 T1	3	0.013465	0.434921																					1.55733
119	V	CW	S1 T1	3	0.00101587	0.0253968																					1.56978
120	V	CW	S1 T1	3	0.0134725	0.436508																					1.55732
201	V	CW	S1 T2	1	0.00189362	0.0596491	0.0616228	0.010873	0.0038442																		1.5689
202	V	CW	S1 T2	1	0.00135673	0.0508772																					1.56944
203	V	CW	S1 T2	1	0.00137262	0.0561404																					1.56942
204	V	CW	S1 T2	1	0.00212993	0.0666667																					1.56867
205	V	CW	S1 T2	1	0.00133312	0.0438596																					1.56946
206	V	CW	S1 T2	1	0.00210722	0.0754386																					1.56869
207	V	CW	S1 T2	1	0.00241984	0.0701754																					1.56838
208	V	CW	S1 T2	1	0.00305111	0.0701754																					1.56775
265	V	CW	S1 T2	2	0.00407035	0.178689	0.111299	0.15114	0.0534359																		1.56673
266	V	CW	S1 T2	2	4.58992e-05	0.00164319																					1.57075
267	V	CW	S1 T2	2	0.00124567	0.0444706																					1.56955
268	V	CW	S1 T2	2	0.000309552	0.00990566																					1.57049
269	V	CW	S1 T2	2	0.00123343	0.0397163																					1.56956
270	V	CW	S1 T2	2	0.0138397	0.459479																					1.55696
271	V	CW	S1 T2	2	0.00154998	0.0731591																					1.56925
272	V	CW	S1 T2	2	0.00200803	0.0833333																					1.56879
321	V	CW	S1 T2	3	0.000356779	0.0116667	0.144792	0.23792	0.0841174																		1.57044
322	V	CW	S1 T2	3	0.000639135	0.0216667																					1.57016
323	V	CW	S1 T2	3	0.000438596	0.015																					1.57036
324	V	CW	S1 T2	3	0.0157772	0.561667																					1.55502
325	V	CW	S1 T2	3	0.0165556	0.496667																					1.55424
326	V	CW	S1 T2	3	0.000582011	0.0183333																					1.57021
327	V	CW	S1 T2	3	0.000323625	0.01																					1.57047
328	V	CW	S1 T2	3	0.000615655	0.0233333																					1.57018
425	V	CW	S1 T3	1	0.000329931	0.0262295	0.3153	0.537301	0.189965																		1.57047
426	V	CW	S1 T3	1	0.00034404	0.0212617																					1.57045
427	V	CW	S1 T3	1	0.0016317	0.859907																					1.56916
428	V	CW	S1 T3	1	0.014584	0																					1.55621
429	V	CW	S1 T3	1	0.000467522	0.037355																					1.57033
430	V	CW	S1 T3	1	0.000407236	0.030787																					1.57039
431	V	CW	S1 T3	1	0.0142276	1.43557																					1.55657
432	V	CW	S1 T3	1	0.0014605	0.11129																					1.56934
481	V	CW	S1 T3	2	0.00021668	0.0152542	0.187288	0.277978	0.09828																		1.57058
482	V	CW	S1 T3	2	0.00033934	0.0322034																					1.57046
483	V	CW	S1 T3	2	0.000405035	0.0220339																					1.57039
484	V	CW	S1 T3	2	0.00948345	0.557627																					1.56131
485	V	CW	S1 T3	2	0.00226998	0.152542																					1.56853
486	V	CW	S1 T3	2	0.0126656	0.69661																					1.55813
487	V	CW	S1 T3	2	0.000206697	0.0152542																					1.57059
488	V	CW	S1 T3	2	0.000112619	0.00677966																					1.57068
513	V	CW	S1 T3	3	0.0128613	0.89	0.58	0.485669	0.17171																		1.55793
514	V	CW	S1 T3	3	0.0142392	0.948333																					1.55656
515	V	CW	S1 T3	3	0.00634199	0.488333																					1.56445
516	V	CW	S1 T3	3	0.000473485	0.0333333																					1.57032
517	V	CW	S1 T3	3	0.000152108	0.0116667																					1.57064
518	V	CW	S1 T3	3	0.0156746	1.185																					1.55512
519	V	CW	S1 T3	3	0.00094697	0.0833333																					1.56985
520	V	CW	S1 T3	3	0.015873	1																					1.55492
33	V	SS	S2 T1	1	0.00299885	0.0866667	0.2275	0.375461	0.132745																		1.5678
34	V	SS	S2 T1	1	0.0298817	1.01																					1.54091
35	V	SS	S2 T1	1	0.00215463	0.0566667																					1.56864
36	V	SS	S2 T1	1	0.00145903	0.0433333																					1.56934
37	V	SS	S2 T1	1	5.19211e-05	0.00333333																					1.57074
38	V	SS	S2 T1	1	0.0219013	0.606667																					1.54889
39	V	SS	S2 T1	1	9.63391e-05	0.00666667																					1.5707
40	V	SS	S2 T1	1	0.000104657	0.00666667																					1.57069
65	V	SS	S2 T1	2	0.00127183	0.111667	0.0888957	0.0528726	0.0186933																		1.56952
66	V	SS	S2 T1	2	0.00124407	0.0877069																					1.56955
67	V	SS	S2 T1	2	0.00273865	0.200469																					1.56806
68	V	SS	S2 T1	2	0.00132953	0.107692																					1.56947
69	V	SS	S2 T1	2	0.0010783	0.0599537																					1.56972
70	V	SS	S2 T1	2	0.000446503	0.0402299																					1.57035
71	V	SS	S2 T1	2	0.000564327	0.0399543																					1.57023
72	V	SS	S2 T1	2	0.000996736	0.0634921																					1.5698
137	V	SS	S2 T1	3	0.000342131	0.0116667	0.0629167	0.12839	0.0453926																		1.57045
138	V	SS	S2 T1	3	0.0114114	0.38																					1.55938
139	V	SS	S2 T1	3	0.000460637	0.0183333																					1.57034
140	V	SS	S2 T1	3	0.000346021	0.01																					1.57045
141	V	SS	S2 T1	3	0.000671551	0.0183333																					1.57012
142	V	SS	S2 T1	3	0.000246002	0.00666667																					1.57055
143	V	SS	S2 T1	3	0.00106516	0.0283333																					1.56973
144	V	SS	S2 T1	3	0.000940439	0.03																					1.56986
233	V	SS	S2 T2	1	0.0010479	0.035	0.115625	0.155369	0.0549314																		1.56975
234	V	SS	S2 T2	1	0.00112821	0.0366667																					1.56967
235	V	SS	S2 T2	1	0.00351942	0.145																					1.56728
236	V	SS	S2 T2	1	0.00117994	0.04																					1.56962
237	V	SS	S2 T2	1	0.00178404	0.0633333																					1.56901
238	V	SS	S2 T2	1	0.00169753	0.055																					1.5691
239	V	SS	S2 T2	1	0.0015625	0.06																					1.56923
240	V	SS	S2 T2	1	0.0128272	0.49																					1.55797
257	V	SS	S2 T2	2	5.12821e-05	0.00166667	0.170833	0.234702	0.0829796																		1.57075
258	V	SS	S2 T2	2	0	0																					1.5708
259	V	SS	S2 T2	2	0.0106855	0.53																					1.56011
260	V	SS	S2 T2	2	0.0136447	0.496667																					1.55715
261	V	SS	S2 T2	2	0.000392817	0.0116667																					1.5704
262	V	SS	S2 T2	2	0.00026455	0.00833333																					1.57053
263	V	SS	S2 T2	2	0.000532481	0.0166667																					1.57026
264	V	SS	S2 T2	2	0.012622	0.301667																					1.55817
337	V	SS	S2 T2	3	0.0188679	0.492453	0.304621	0.267737	0.0946593																		1.55193
338	V	SS	S2 T2	3	0.0187668	0.66059																					1.55203
339	V	SS	S2 T2	3	0.00271605	0.102667																					1.56808
340	V	SS	S2 T2	3	0.0185676	0.657851																					1.55223
341	V	SS	S2 T2	3	0.000175484	0.00738786																					1.57062
342	V	SS	S2 T2	3	0.000737176	0.0238845																					1.57006
343	V	SS	S2 T2	3	0.00693442	0.23577																					1.56386
344	V	SS	S2 T2	3	0.00724191	0.256364																					1.56355
401	V	SS	S2 T3	1	0.000319795	0.0237288	0.528602	0.422067	0.149223																		1.57048
402	V	SS	S2 T3	1	0.0136804	0.766102																					1.55712
403	V	SS	S2 T3	1	0.000310734	0.0186441																					1.57049
404	V	SS	S2 T3	1	0.000581589	0.0355932																					1.57021
405	V	SS	S2 T3	1	0.0165712	0.966102																					1.55422
406	V	SS	S2 T3	1	0.0142857	0.8																					1.55651
407	V	SS	S2 T3	1	0.0157645	0.879661																					1.55503
408	V	SS	S2 T3	1	0.0148989	0.738983																					1.5559
473	V	SS	S2 T3	2	0.0109956	0.721311	0.699944	0.285606	0.100977																		1.5598
474	V	SS	S2 T3	2	0.000268698	0.0213615																					1.57053
475	V	SS	S2 T3	2	0.0142663	0.767529																					1.55653
476	V	SS	S2 T3	2	0.0105919	0.703302																					1.5602
477	V	SS	S2 T3	2	0.0130848	0.843972																					1.55771
478	V	SS	S2 T3	2	0.0139789	0.94218																					1.55682
479	V	SS	S2 T3	2	0.014809	0.744893																					1.55599
480	V	SS	S2 T3	2	0.0141089	0.855																					1.55669
529	V	SS	S2 T3	3	0.00569899	0.331111	0.841977	0.596893	0.211034																		1.5651
530	V	SS	S2 T3	3	0.0114314	0.760191																					1.55936
531	V	SS	S2 T3	3	0.0143834	1.08019																					1.55641
532	V	SS	S2 T3	3	0.0190471	1.46282																					1.55175
533	V	SS	S2 T3	3	0.0187244	1.30322																					1.55207
534	V	SS	S2 T3	3	0.0225806	1.55806																					1.54821
535	V	SS	S2 T3	3	0.00209631	0.21068																					1.5687
536	V	SS	S2 T3	3	0.00045736	0.0295455																					1.57034
25	V	WOL	S3 T1	1	0.000206016	0.0166667	0.06875	0.0481709	0.017031																		1.57059
26	V	WOL	S3 T1	1	0.00334378	0.106667																					1.56745
27	V	WOL	S3 T1	1	0.000900901	0.0233333																					1.5699
28	V	WOL	S3 T1	1	0.00229167	0.0733333																					1.5685
29	V	WOL	S3 T1	1	0.00262911	0.0933333																					1.56817
30	V	WOL	S3 T1	1	0.000840979	0.0366667																					1.56996
31	V	WOL	S3 T1	1	0.0016109	0.0433333																					1.56919
32	V	WOL	S3 T1	1	0.00529279	0.156667																					1.5655
81	V	WOL	S3 T1	2	0.000486787	0.035	0.355	0.407645	0.144124																		1.57031
82	V	WOL	S3 T1	2	0.00233918	0.2																					1.56846
83	V	WOL	S3 T1	2	0.01442	1.04833																					1.55638
84	V	WOL	S3 T1	2	0.0081761	0.606667																					1.56262
85	V	WOL	S3 T1	2	0.000804424	0.0533333																					1.56999
86	V	WOL	S3 T1	2	0.000978747	0.0583333																					1.56982
87	V	WOL	S3 T1	2	0.0154286	0.81																					1.55537
88	V	WOL	S3 T1	2	0.00049795	0.0283333																					1.5703
97	V	WOL	S3 T1	3	0.00179575	0.101639	0.104557	0.119327	0.0421883																		1.569
98	V	WOL	S3 T1	3	0.000390719	0.0295775																					1.57041
99	V	WOL	S3 T1	3	0.00197845	0.131765																					1.56882
100	V	WOL	S3 T1	3	0.000125071	0.00990566																					1.57067
101	V	WOL	S3 T1	3	0.000343658	0.021513																					1.57045
102	V	WOL	S3 T1	3	0.00105783	0.0779621																					1.56974
103	V	WOL	S3 T1	3	0.00664503	0.38076																					1.56415
104	V	WOL	S3 T1	3	0.00115101	0.0833333																					1.56965
217	V	WOL	S3 T2	1	0.0154215	0.536667	0.293958	0.260413	0.09207																		1.55537
218	V	WOL	S3 T2	1	0.0155488	0.51																					1.55525
219	V	WOL	S3 T2	1	0.0164513	0.636667																					1.55434
220	V	WOL	S3 T2	1	0.0142251	0.446667																					1.55657
221	V	WOL	S3 T2	1	0.00122054	0.0483333																					1.56958
222	V	WOL	S3 T2	1	0.0015544	0.06																					1.56924
223	V	WOL	S3 T2	1	0.0019084	0.075																					1.56889
224	V	WOL	S3 T2	1	0.00108286	0.0383333																					1.56971
281	V	WOL	S3 T2	2	0.0133333	0.416	0.382833	0.158538	0.0560518																		1.55746
282	V	WOL	S3 T2	2	0.0116877	0.464																					1.55911
283	V	WOL	S3 T2	2	0.0123629	0.390667																					1.55843
284	V	WOL	S3 T2	2	0.000162602	0.00666667																					1.57063
285	V	WOL	S3 T2	2	0.0115203	0.406667																					1.55928
286	V	WOL	S3 T2	2	0.0133333	0.506667																					1.55746
287	V	WOL	S3 T2	2	0.0133333	0.385333																					1.55746
288	V	WOL	S3 T2	2	0.011841	0.486667																					1.55896
305	V	WOL	S3 T2	3	0.0142857	0.69	0.583333	0.0753194	0.0266294																		1.55651
306	V	WOL	S3 T2	3	0.0166667	0.561667																					1.55413
307	V	WOL	S3 T2	3	0.0166667	0.628333																					1.55413
308	V	WOL	S3 T2	3	0.0146476	0.665																					1.55615
309	V	WOL	S3 T2	3	0.0166667	0.48																					1.55413
310	V	WOL	S3 T2	3	0.0166667	0.535																					1.55413
311	V	WOL	S3 T2	3	0.0135472	0.506667																					1.55725
312	V	WOL	S3 T2	3	0.0136364	0.6																					1.55716
441	V	WOL	S3 T3	1	0.00638193	0.433333	0.688714	0.159252	0.056304																		1.56441
442	V	WOL	S3 T3	1	0.00863935	0.731753																					1.56216
443	V	WOL	S3 T3	1	0.00635674	0.610883																					1.56444
444	V	WOL	S3 T3	1	0.0129814	0.682822																					1.55781
445	V	WOL	S3 T3	1	0.0129532	0.680041																					1.55784
446	V	WOL	S3 T3	1	0.012613	0.982556																					1.55818
447	V	WOL	S3 T3	1	0.0118031	0.599596																					1.55899
448	V	WOL	S3 T3	1	0.0120601	0.788732																					1.55874
449	V	WOL	S3 T3	2	0.0172414	1.38621	1.07051	0.188613	0.0666849																		1.55355
450	V	WOL	S3 T3	2	0.015917	0.905679																					1.55488
451	V	WOL	S3 T3	2	0.0156931	1.09851																					1.5551
452	V	WOL	S3 T3	2	0.0151562	1.01092																					1.55564
453	V	WOL	S3 T3	2	0.0174129	1.02214																					1.55338
454	V	WOL	S3 T3	2	0.0152859	0.860599																					1.55551
455	V	WOL	S3 T3	2	0.0159117	0.96425																					1.55488
456	V	WOL	S3 T3	2	0.0164268	1.31579																					1.55437
505	V	WOL	S3 T3	3	0.0224259	1.4375	1.50568	0.30061	0.106282																		1.54837
506	V	WOL	S3 T3	3	0.0206946	1.0637																					1.5501
507	V	WOL	S3 T3	3	0.0226588	1.8195																					1.54814
508	V	WOL	S3 T3	3	0.0235571	1.28622																					1.54724
509	V	WOL	S3 T3	3	0.0222956	1.61197																					1.5485
510	V	WOL	S3 T3	3	0.0212634	1.80526																					1.54953
511	V	WOL	S3 T3	3	0.022019	1.20664																					1.54878
512	V	WOL	S3 T3	3	0.0243902	1.81463

## Sheet: All Bare GMAV
Bag	Habitat	Site	Trip	Day	Ppn/min	g/min	Mean	stdev	SE
1	B	CW	Trip #1	1	0.00040404	0.0133333	0.0208333	0.0294257	0.0104036
2	B	CW	Trip #1	1	0.0035461	0.0833333
3	B	CW	Trip #1	1	0.000172712	0.00333333
4	B	CW	Trip #1	1	0.000644122	0.0133333
5	B	CW	Trip #1	1	0.00146751	0.0466667
6	B	CW	Trip #1	1	0	0
7	B	CW	Trip #1	1	0	0
8	B	CW	Trip #1	1	0.000199601	0.00666667
49	B	CW	Trip #1	2	0.000618087	0.0358491	0.0583461	0.0265466	0.00938565
50	B	CW	Trip #1	2	0.000384939	0.031565
51	B	CW	Trip #1	2	0.000956726	0.0530026
52	B	CW	Trip #1	2	0.00102462	0.0575835
53	B	CW	Trip #1	2	0.00115514	0.0726582
54	B	CW	Trip #1	2	0.001556	0.111721
55	B	CW	Trip #1	2	0.00120695	0.0687961
56	B	CW	Trip #1	2	0.000564076	0.0355932
121	B	CW	Trip #1	3	0	0	0.0113462	0.00716607	0.00253359
122	B	CW	Trip #1	3	0.000358825	0.0123077
123	B	CW	Trip #1	3	0.000868486	0.0215385
124	B	CW	Trip #1	3	0.000601633	0.0107692
125	B	CW	Trip #1	3	0.000310352	0.0107692
126	B	CW	Trip #1	3	0.000542986	0.0138462
127	B	CW	Trip #1	3	0.000625815	0.0184615
128	B	CW	Trip #1	3	0.000112708	0.00307692
209	B	CW	Trip #2	1	0.00195238	0.0732143	0.063778	0.0173226	0.00612445
210	B	CW	Trip #2	1	0.00200398	0.0825641
211	B	CW	Trip #2	1	0.0019469	0.0811856
212	B	CW	Trip #2	1	0.000850896	0.0290155
213	B	CW	Trip #2	1	0.00163653	0.065625
214	B	CW	Trip #2	1	0.00161552	0.0641361
215	B	CW	Trip #2	1	0.00149123	0.0626316
216	B	CW	Trip #2	1	0.00100683	0.0518519
273	B	CW	Trip #2	2	0.00559764	0.221667	0.104167	0.192807	0.0681676
274	B	CW	Trip #2	2	0.0126744	0.545
275	B	CW	Trip #2	2	0.000346192	0.0116667
276	B	CW	Trip #2	2	0.000385965	0.0183333
277	B	CW	Trip #2	2	0.000328228	0.015
278	B	CW	Trip #2	2	0.000117096	0.005
279	B	CW	Trip #2	2	0.000184672	0.00666667
280	B	CW	Trip #2	2	0.000319489	0.01
313	B	CW	Trip #2	3	0.00124823	0.0491803	0.0183559	0.013051	0.00461423
314	B	CW	Trip #2	3	0.000540123	0.0210648
315	B	CW	Trip #2	3	0.00050372	0.0160183
316	B	CW	Trip #2	3	0.000449918	0.0158371
317	B	CW	Trip #2	3	0.000386666	0.012528
318	B	CW	Trip #2	3	0.000415751	0.0123894
319	B	CW	Trip #2	3	0.000366881	0.0122538
320	B	CW	Trip #2	3	0.000166867	0.00757576
417	B	CW	Trip #3	1	0.000596878	0.0433333	0.034458	0.00608892	0.00215276
418	B	CW	Trip #3	1	0.000580173	0.0364929
419	B	CW	Trip #3	1	0.000464237	0.0264151
420	B	CW	Trip #3	1	0.000473602	0.0377934
421	B	CW	Trip #3	1	0.000529137	0.0359813
422	B	CW	Trip #3	1	0.000540384	0.0390698
423	B	CW	Trip #3	1	0.000349129	0.0275463
424	B	CW	Trip #3	1	0.000403226	0.0290323
489	B	CW	Trip #3	2	0.000190476	0.0133333	0.01375	0.00785534	0.00277728
490	B	CW	Trip #3	2	0.00028102	0.0216667
491	B	CW	Trip #3	2	0.000398724	0.025
492	B	CW	Trip #3	2	0.000258398	0.0133333
493	B	CW	Trip #3	2	5.98982e-05	0.00666667
494	B	CW	Trip #3	2	0	0
495	B	CW	Trip #3	2	0.000213675	0.015
496	B	CW	Trip #3	2	0.000284091	0.015
521	B	CW	Trip #3	3	0.000273224	0.02	0.0226792	0.00667648	0.00236049
522	B	CW	Trip #3	3	0.000623153	0.0350835
523	B	CW	Trip #3	3	0.000249946	0.0184211
524	B	CW	Trip #3	3	0.000453691	0.0218225
525	B	CW	Trip #3	3	0.000427803	0.0252404
526	B	CW	Trip #3	3	0.000402885	0.0253012
527	B	CW	Trip #3	3	0.000219181	0.0118357
528	B	CW	Trip #3	3	0.000365621	0.0237288
41	B	SS	Trip #1	1	7.8064e-05	0.00666667	0.0454167	0.0449316	0.0158857
42	B	SS	Trip #1	1	0.000138313	0.01
43	B	SS	Trip #1	1	0.000131752	0.00666667
44	B	SS	Trip #1	1	0.00177917	0.113333
45	B	SS	Trip #1	1	0.000767544	0.0466667
46	B	SS	Trip #1	1	0.0002331	0.02
47	B	SS	Trip #1	1	0.00167158	0.113333
48	B	SS	Trip #1	1	0.000814427	0.0466667
73	B	SS	Trip #1	2	0.00189223	0.101613	0.0729881	0.015345	0.00542528
74	B	SS	Trip #1	2	0.00134585	0.0816934
75	B	SS	Trip #1	2	0.000594256	0.0556818
76	B	SS	Trip #1	2	0.00100194	0.0758465
77	B	SS	Trip #1	2	0.000891765	0.0784753
78	B	SS	Trip #1	2	0.00100366	0.0701559
79	B	SS	Trip #1	2	0.00103727	0.0665929
80	B	SS	Trip #1	2	0.000586559	0.0538462
129	B	SS	Trip #1	3	0.00036855	0.015	0.0260417	0.0170652	0.00603345
130	B	SS	Trip #1	3	0.000357143	0.015
131	B	SS	Trip #1	3	0.000647249	0.02
132	B	SS	Trip #1	3	0.00221354	0.0566667
133	B	SS	Trip #1	3	4.87329e-05	0.00166667
134	B	SS	Trip #1	3	0.000574713	0.03
135	B	SS	Trip #1	3	0.00110497	0.04
136	B	SS	Trip #1	3	0.000859599	0.03
241	B	SS	Trip #2	1	0.0129576	0.448333	0.207917	0.181344	0.0641147
242	B	SS	Trip #2	1	0.00239362	0.09
243	B	SS	Trip #2	1	0.00155155	0.0516667
244	B	SS	Trip #2	1	0.00903724	0.331667
245	B	SS	Trip #2	1	0.00131086	0.0466667
246	B	SS	Trip #2	1	0.0013624	0.05
247	B	SS	Trip #2	1	0.00526057	0.178333
248	B	SS	Trip #2	1	0.014629	0.466667
249	B	SS	Trip #2	2	0.00170251	0.0633333	0.0283333	0.0266369	0.00941756
250	B	SS	Trip #2	2	0.00194219	0.0716667
251	B	SS	Trip #2	2	0.000958333	0.0383333
252	B	SS	Trip #2	2	0.000480769	0.015
253	B	SS	Trip #2	2	0.00023753	0.01
254	B	SS	Trip #2	2	0.000171821	0.00666667
255	B	SS	Trip #2	2	0.000735294	0.02
256	B	SS	Trip #2	2	4.54133e-05	0.00166667
329	B	SS	Trip #2	3	0.000650618	0.0188679	0.0191038	0.00255887	0.000904698
330	B	SS	Trip #2	3	0.000610433	0.0207547
331	B	SS	Trip #2	3	0.000573335	0.0207547
332	B	SS	Trip #2	3	0.000694138	0.0207547
333	B	SS	Trip #2	3	0.00040764	0.0132075
334	B	SS	Trip #2	3	0.000691824	0.0207547
335	B	SS	Trip #2	3	0.000678702	0.0188679
336	B	SS	Trip #2	3	0.000587786	0.0188679
409	B	SS	Trip #3	1	0.00506475	0.386441	0.227542	0.298419	0.105507
410	B	SS	Trip #3	1	0.00681618	0.379661
411	B	SS	Trip #3	1	0.000375604	0.0271186
412	B	SS	Trip #3	1	0.000934603	0.0627119
413	B	SS	Trip #3	1	0.000353883	0.0322034
414	B	SS	Trip #3	1	0.000472267	0.0305085
415	B	SS	Trip #3	1	0.0100542	0.857627
416	B	SS	Trip #3	1	0.000652856	0.0440678
465	B	SS	Trip #3	2	0.000230911	0.0155172	0.163387	0.400629	0.141644
466	B	SS	Trip #3	2	0.00023829	0.0171569
467	B	SS	Trip #3	2	0.000391843	0.0239024
468	B	SS	Trip #3	2	0.000230732	0.0186893
469	B	SS	Trip #3	2	0.0136991	1.15483
470	B	SS	Trip #3	2	0.000368887	0.021875
471	B	SS	Trip #3	2	0.000472562	0.0267943
472	B	SS	Trip #3	2	0.000528607	0.0283333
537	B	SS	Trip #3	3	0.000572391	0.0386364	0.13296	0.256349	0.0906331
538	B	SS	Trip #3	3	0.000451269	0.0339806
539	B	SS	Trip #3	3	0.000402328	0.036129
540	B	SS	Trip #3	3	0.000833631	0.0450161
541	B	SS	Trip #3	3	0.000914939	0.0516026
542	B	SS	Trip #3	3	0.00929809	0.767093
543	B	SS	Trip #3	3	0.000572533	0.0356688
544	B	SS	Trip #3	3	0.00108932	0.0555556
17	B	WOL	Trip #1	1	3.75094e-05	0.00322581	0.0576613	0.0472976	0.0167222
18	B	WOL	Trip #1	1	0.00105419	0.0322581
19	B	WOL	Trip #1	1	0.00126502	0.0387097
20	B	WOL	Trip #1	1	0.00125101	0.0451613
21	B	WOL	Trip #1	1	0.000911245	0.0645161
22	B	WOL	Trip #1	1	0.00114357	0.0774194
23	B	WOL	Trip #1	1	0.000821862	0.0387097
24	B	WOL	Trip #1	1	0.00427826	0.16129
89	B	WOL	Trip #1	2	0.00026087	0.015	0.0583468	0.06038	0.0213475
90	B	WOL	Trip #1	2	0.000587664	0.046778
91	B	WOL	Trip #1	2	0.00107419	0.065311
92	B	WOL	Trip #1	2	0.00026839	0.0184652
93	B	WOL	Trip #1	2	0.000470026	0.0252404
94	B	WOL	Trip #1	2	0.000377161	0.0303614
95	B	WOL	Trip #1	2	0.00257774	0.199517
96	B	WOL	Trip #1	2	0.000723213	0.0661017
105	B	WOL	Trip #1	3	0.0150731	1.18475	0.169703	0.410215	0.145033
106	B	WOL	Trip #1	3	0.000854027	0.0220339
107	B	WOL	Trip #1	3	0.00162279	0.0305085
108	B	WOL	Trip #1	3	0.00117531	0.0322034
109	B	WOL	Trip #1	3	0.00169492	0.0305085
110	B	WOL	Trip #1	3	0.00238347	0.0305085
111	B	WOL	Trip #1	3	0.00112246	0.0169492
112	B	WOL	Trip #1	3	0.00042729	0.0101695
225	B	WOL	Trip #2	1	0.00139149	0.052459	0.0532787	0.0128486	0.00454266
226	B	WOL	Trip #2	1	0.00142552	0.0590164
227	B	WOL	Trip #2	1	0.00180545	0.0819672
228	B	WOL	Trip #2	1	0.000981426	0.0442623
229	B	WOL	Trip #2	1	0.0014608	0.0442623
230	B	WOL	Trip #2	1	0.00108414	0.0540984
231	B	WOL	Trip #2	1	0.00125758	0.0459016
232	B	WOL	Trip #2	1	0.00112627	0.0442623
289	B	WOL	Trip #2	2	0.0109355	0.401333	0.183321	0.18356	0.0648981
290	B	WOL	Trip #2	2	0.00929553	0.369962
291	B	WOL	Trip #2	2	0.000553447	0.0132827
292	B	WOL	Trip #2	2	0.011191	0.380492
293	B	WOL	Trip #2	2	0.000187962	0.00661626
294	B	WOL	Trip #2	2	0.000664911	0.0290566
295	B	WOL	Trip #2	2	0.000362161	0.019774
296	B	WOL	Trip #2	2	0.00798872	0.246053
297	B	WOL	Trip #2	3	0.0132492	0.42	0.27107	0.223688	0.0790856
298	B	WOL	Trip #2	3	0.0167064	0.631504
299	B	WOL	Trip #2	3	0.00488791	0.192584
300	B	WOL	Trip #2	3	0.000726137	0.0285372
301	B	WOL	Trip #2	3	0.00485777	0.163221
302	B	WOL	Trip #2	3	0	0
303	B	WOL	Trip #2	3	0.0140014	0.488647
304	B	WOL	Trip #2	3	0.00643978	0.244068
433	B	WOL	Trip #3	1	0.0116684	0.877465	0.488456	0.404812	0.143123
434	B	WOL	Trip #3	1	0.0044407	0.206048
435	B	WOL	Trip #3	1	2.86844e-05	0.00282828
436	B	WOL	Trip #3	1	0.00359538	0.289069
437	B	WOL	Trip #3	1	0.0116772	0.979716
438	B	WOL	Trip #3	1	0.000153694	0.00995935
439	B	WOL	Trip #3	1	0.0129825	0.842566
440	B	WOL	Trip #3	1	0.0137525	0.7
457	B	WOL	Trip #3	2	0.000326655	0.0214286	0.583872	0.612392	0.216513
458	B	WOL	Trip #3	2	0.0142708	1.18448
459	B	WOL	Trip #3	2	0.0149022	1.32183
460	B	WOL	Trip #3	2	0.000240201	0.0159494
461	B	WOL	Trip #3	2	0.0144221	1.25328
462	B	WOL	Trip #3	2	0.000393417	0.0193955
463	B	WOL	Trip #3	2	0.012704	0.791457
464	B	WOL	Trip #3	2	0.000757289	0.0631579
497	B	WOL	Trip #3	3	0.0205625	0.991111	1.1063	0.450313	0.15921
498	B	WOL	Trip #3	3	0.0209515	1.18376
499	B	WOL	Trip #3	3	0.0205574	1.34856
500	B	WOL	Trip #3	3	0.0209603	1.40224
501	B	WOL	Trip #3	3	0.0193652	1.37299
502	B	WOL	Trip #3	3	0.0207555	1.10419
503	B	WOL	Trip #3	3	0.00103726	0.0566343
504	B	WOL	Trip #3	3	0.0190535	1.39091

## Sheet: t-Test Day 1 vs 2,3
Vegetated											Bare
Cams											Cams trip 1
Day 1	Days 2, 3		t-statistic								Day 1	Days 2, 3		t-statistic				F-Test Two-Sample for Variances			t-Test re-run
0.000825593	0.000878735		t-Test: Two-Sample Assuming Equal Variances				F-Test Two-Sample for Variances				0.00040404	0.000618087		t-Test: Two-Sample Assuming Unequal Variances							t-Test: Two-Sample Assuming Equal Variances
0.0242525	0.000387836										0.0035461	0.000384939							Variable 1	Variable 2
0.000810185	0.0011313			Variable 1	Variable 2			Variable 1	Variable 2		0.000172712	0.000956726			Variable 1	Variable 2		Mean	0.00080426	0.000680459		Variable 1	Variable 2
0.000331126	0.00516992		Mean	0.0034285	0.00465627		Mean	0.0034285	0.00465627		0.000644122	0.00102462		Mean	0.00080426	0.000680459		Variance	1.45736e-06	1.77191e-07	Mean	0.00080426	0.000680459
7.77001e-05	0.00150118		Variance	7.09632e-05	2.67543e-05		Variance	7.09632e-05	2.67543e-05		0.00146751	0.00115514		Variance	1.45736e-06	1.77191e-07		Observations	8	16	Variance	1.45736e-06	1.77191e-07
0	0.00729076		Observations	8	16		Observations	8	16		0	0.001556		Observations	8	16		df	7	15	Observations	8	16
0.00106667	0.00122158		Pooled Variance	4.08207e-05			df	7	15		0	0.00120695		Hypothesized Mean Difference	0			F	8.22481		Pooled Variance	5.84518e-07
6.42261e-05	0.0020503		Hypothesized Mean Difference	0			F	2.6524			0.000199601	0.000564076		df	8			P(F<=f) one-tail	0.000344983		Hypothesized Mean Difference	0
	0.0117556		df	22			P(F<=f) one-tail	0.0534439				0		t Stat	0.281625			F Critical one-tail	2.70663		df	22
	0.000286		t Stat	-0.443788			F Critical one-tail	2.70663				0.000358825		P(T<=t) one-tail	0.392689				unequal		t Stat	0.37396
	0.0123619		P(T<=t) one-tail	0.330765				equal				0.000868486		t Critical one-tail	1.85955						P(T<=t) one-tail	0.356007
	0.00145357		t Critical one-tail	1.71714								0.000601633		P(T<=t) two-tail	0.785378			Data --> Analysis --> F Test -->			t Critical one-tail	1.71714
	0.0010582		P(T<=t) two-tail	0.66153								0.000310352		t Critical two-tail	2.306			Be sure variance of Var1 is greater than variance of Var2			P(T<=t) two-tail	0.712014
	0.013465		t Critical two-tail	2.07387								0.000542986			accept null	not sig		F vs V Critical…			t Critical two-tail	2.07387
	0.00101587			not sig								0.000625815						If significant, then unequal and must ues t- Test with unequal variance.
	0.0134725											0.000112708
Swansea											Swansea trip 1
Day 1	Days 2, 3		t-statistic								Day 1	Days 2, 3		t-statistic							t-Test re-run
0.00299885	0.00127183		t-Test: Two-Sample Assuming Unequal Variances				F-Test Two-Sample for Variances				7.8064e-05	0.00189223		t-Test: Two-Sample Assuming Equal Variances				F-Test Two-Sample for Variances			t-Test: Two-Sample Assuming Equal Variances
0.0298817	0.00124407										0.000138313	0.00134585
0.00215463	0.00273865			Variable 1	Variable 2			Variable 1	Variable 2		0.000131752	0.000594256			Variable 1	Variable 2			Variable 1	Variable 2		Variable 1	Variable 2
0.00145903	0.00132953		Mean	0.00733105	0.00157208		Mean	0.00733105	0.00157208		0.00177917	0.00100194		Mean	0.000701745	0.000908002		Mean	0.000701745	0.000908002	Mean	0.000701745	0.000908002
5.19211e-05	0.0010783		Variance	0.000136916	7.25093e-06		Variance	0.000136916	7.25093e-06		0.000767544	0.000891765		Variance	4.81345e-07	3.10305e-07		Variance	4.81345e-07	3.10305e-07	Variance	4.81345e-07	3.10305e-07
0.0219013	0.000446503		Observations	8	16		Observations	8	16		0.0002331	0.00100366		Observations	8	16		Observations	8	16	Observations	8	16
9.63391e-05	0.000564327		Hypothesized Mean Difference	0			df	7	15		0.00167158	0.00103727		Pooled Variance	3.64727e-07			df	7	15	Pooled Variance	3.64727e-07
0.000104657	0.000996736		df	7			F	18.8826			0.000814427	0.000586559		Hypothesized Mean Difference	0			F	1.5512		Hypothesized Mean Difference	0
	0.000342131		t Stat	1.374			P(F<=f) one-tail	2.2421e-06				0.00036855		df	22			P(F<=f) one-tail	0.224542		df	22
	0.0114114		P(T<=t) one-tail	0.10591			F Critical one-tail	2.70663				0.000357143		t Stat	-0.788725			F Critical one-tail	2.70663		t Stat	-0.788725
	0.000460637		t Critical one-tail	1.89458				Unequal				0.000647249		P(T<=t) one-tail	0.219345				equal		P(T<=t) one-tail	0.219345
	0.000346021		P(T<=t) two-tail	0.211821								0.00221354		t Critical one-tail	1.71714						t Critical one-tail	1.71714
	0.000671551		t Critical two-tail	2.36462								4.87329e-05		P(T<=t) two-tail	0.43869						P(T<=t) two-tail	0.43869
	0.000246002			Not sig								0.000574713		t Critical two-tail	2.07387						t Critical two-tail	2.07387
	0.00106516											0.00110497			accept null, not sig
	0.000940439											0.000859599
Wolston											Wolston
Day 1	Days 2, 3		t-statistic								Day 1	Days 2, 3		t-statistic							t-Test re-run
0.000206016	0.000486787		t-Test: Two-Sample Assuming Unequal Variances				F-Test Two-Sample for Variances				3.75094e-05	0.00026087		t-Test: Two-Sample Assuming Unequal Variances				F-Test Two-Sample for Variances			t-Test: Two-Sample Assuming Equal Variances
0.00334378	0.00233918										0.00105419	0.000587664
0.000900901	0.01442			Variable 1	Variable 2			Variable 1	Variable 2		0.00126502	0.00107419			Variable 1	Variable 2			Variable 1	Variable 2		Variable 1	Variable 2
0.00229167	0.0081761		Mean	0.00213952	0.0035387		Mean	0.0035387	0.00213952		0.00125101	0.00026839		Mean	0.00134533	0.00191829		Mean	0.00191829	0.00134533	Mean	0.00134533	0.00191829
0.00262911	0.000804424		Variance	2.69921e-06	2.49369e-05		Variance	2.49369e-05	2.69921e-06		0.000911245	0.000470026		Variance	1.55939e-06	1.28154e-05		Variance	1.28154e-05	1.55939e-06	Variance	1.55939e-06	1.28154e-05
0.000840979	0.000978747		Observations	8	16		Observations	16	8		0.00114357	0.000377161		Observations	8	16		Observations	16	8	Observations	8	16
0.0016109	0.0154286		Hypothesized Mean Difference	0			df	15	7		0.000821862	0.00257774		Hypothesized Mean Difference	0			df	15	7	Pooled Variance	9.23397e-06
0.00529279	0.00049795		df	20			F	9.2386			0.00427826	0.000723213		df	21			F	8.21824		Hypothesized Mean Difference	0
	0.00179575		t Stat	-1.01616			P(F<=f) one-tail	0.00317689				0.0150731		t Stat	-0.574139			P(F<=f) one-tail	0.00455089		df	22
	0.000390719		P(T<=t) one-tail	0.160845			F Critical one-tail	3.51074				0.000854027		P(T<=t) one-tail	0.285987			F Critical one-tail	3.51074		t Stat	-0.435439
	0.00197845		t Critical one-tail	1.72472				UN equal				0.00162279		t Critical one-tail	1.72074				unequal		P(T<=t) one-tail	0.333743
	0.000125071		P(T<=t) two-tail	0.321691								0.00117531		P(T<=t) two-tail	0.571973						t Critical one-tail	1.71714
	0.000343658		t Critical two-tail	2.08596								0.00169492		t Critical two-tail	2.07961						P(T<=t) two-tail	0.667486
	0.00105783			not sig								0.00238347			not sig						t Critical two-tail	2.07387
	0.00664503											0.00112246
	0.00115101											0.00042729
							Site	df	t-statistic	Significance	p=
							Cams bare	8	0.281625	NS	0.79
							Swansea bare	22	-0.788725	NS	0.44
							Wolston bare	8	1.27881	NS	0.321691
							Cams veg	22	-0.443788	NS	0.785378
							Swansea veg	7	1.374	NS	0.43869
							Wolston veg	20	-1.01616	NS	0.571973
